# Supplementary material for: Evaluating the Genetic Background Effect on Dissecting the Genetic Basis of Kernel Traits in Reciprocal Maize Introgression Lines
Source: Genes (Basel). 2023 May 6;14(5):1044. doi: 10.3390/genes14051044 (PMC10217817; doi:10.3390/genes14051044)
Supplement: Supplementary file 1 [file genes-14-01044-s001.zip]

Archive with 1 entries (1 files):
- genes-2353993-supplementary.xlsx
