# Supplementary material for: Evaluating the Genetic Background Effect on Dissecting the Genetic Basis of Kernel Traits in Reciprocal Maize Introgression Lines
Source: Genes (Basel). 2023 May 6;14(5):1044. doi: 10.3390/genes14051044 (PMC10217817; doi:10.3390/genes14051044)
Supplement: Supplementary file 1 [file genes-14-01044-s001.zip › genes-2353993-supplementary.xlsx]

## Sheet: Sheet1
Table S1. The bin map constructed in the reciprocal ILs based on the polymorphic SNPs between the inbred line 417F and 517F.
Bin marker	Chromosome	Position (bp)	Start (bp)	End (bp)	Length (bp)
Bin1_2.007	1	2006841	1	4013680	4013679
Bin1_4.301	1	4301386	4013681	4589090	575409
Bin1_4.594	1	4594384	4589091	4599676	10585
Bin1_4.675	1	4674893	4599677	4750108	150431
Bin1_4.754	1	4753569	4750109	4757029	6920
Bin1_4.887	1	4886511	4757030	5015992	258962
Bin1_5.032	1	5031885	5015993	5047776	31783
Bin1_5.142	1	5141555	5047777	5235333	187556
Bin1_5.277	1	5276860	5235334	5318386	83052
Bin1_5.425	1	5425451	5318387	5532515	214128
Bin1_5.557	1	5557494	5532516	5582472	49956
Bin1_5.603	1	5603304	5582473	5624135	41662
Bin1_5.743	1	5743376	5624136	5862616	238480
Bin1_5.904	1	5904295	5862617	5945973	83356
Bin1_6.080	1	6080383	5945974	6214791	268817
Bin1_6.321	1	6321340	6214792	6427887	213095
Bin1_6.477	1	6476534	6427888	6525180	97292
Bin1_6.544	1	6543604	6525181	6562026	36845
Bin1_6.597	1	6597208	6562027	6632388	70361
Bin1_6.706	1	6706039	6632389	6779689	147300
Bin1_6.808	1	6808036	6779690	6836381	56691
Bin1_7.086	1	7086382	6836382	7336382	500000
Bin1_7.344	1	7343770	7336383	7351157	14774
Bin1_7.656	1	7655754	7351158	7960349	609191
Bin1_8.034	1	8033801	7960350	8107251	146901
Bin1_8.365	1	8365336	8107252	8623419	516167
Bin1_8.682	1	8682108	8623420	8740796	117376
Bin1_9.119	1	9118653	8740797	9496508	755711
Bin1_9.514	1	9514340	9496509	9532171	35662
Bin1_11.131	1	11130775	9532172	12729377	3197205
Bin1_12.759	1	12759205	12729378	12789032	59654
Bin1_12.799	1	12798842	12789033	12808650	19617
Bin1_12.854	1	12854279	12808651	12899906	91255
Bin1_13.500	1	13500467	12899907	14101027	1201120
Bin1_14.243	1	14243041	14101028	14385054	284026
Bin1_14.519	1	14518545	14385055	14652035	266980
Bin1_14.908	1	14908413	14652036	15164789	512753
Bin1_15.286	1	15285550	15164790	15406310	241520
Bin1_15.572	1	15572027	15406311	15737742	331431
Bin1_16.268	1	16268100	15737743	16798456	1060713
Bin1_16.942	1	16942443	16798457	17086428	287971
Bin1_17.457	1	17456600	17086429	17826771	740342
Bin1_18.229	1	18229230	17826772	18631688	804916
Bin1_18.702	1	18701864	18631689	18772038	140349
Bin1_18.798	1	18797661	18772039	18823283	51244
Bin1_19.085	1	19084863	18823284	19346441	523157
Bin1_19.495	1	19494840	19346442	19643237	296795
Bin1_19.655	1	19654805	19643238	19666371	23133
Bin1_19.739	1	19739296	19666372	19812220	145848
Bin1_20.912	1	20911923	19812221	22011624	2199403
Bin1_22.039	1	22038800	22011625	22065974	54349
Bin1_22.155	1	22154908	22065975	22243840	177865
Bin1_22.313	1	22313240	22243841	22382639	138798
Bin1_22.486	1	22486048	22382640	22589455	206815
Bin1_23.151	1	23150679	22589456	23711902	1122446
Bin1_23.877	1	23877198	23711903	24042492	330589
Bin1_24.240	1	24239783	24042493	24437072	394579
Bin1_24.471	1	24470628	24437073	24504183	67110
Bin1_24.590	1	24590108	24504184	24676032	171848
Bin1_25.064	1	25064395	24676033	25452757	776724
Bin1_25.825	1	25824709	25452758	26196659	743901
Bin1_26.201	1	26200999	26196660	26205338	8678
Bin1_26.756	1	26756375	26205339	27307411	1102072
Bin1_27.333	1	27332955	27307412	27358498	51086
Bin1_27.634	1	27634252	27358499	27910005	551506
Bin1_27.989	1	27988973	27910006	28067940	157934
Bin1_28.198	1	28198146	28067941	28328351	260410
Bin1_28.469	1	28469109	28328352	28609865	281513
Bin1_28.736	1	28735661	28609866	28861455	251589
Bin1_29.052	1	29052260	28861456	29243063	381607
Bin1_29.247	1	29247242	29243064	29251420	8356
Bin1_29.302	1	29301862	29251421	29352303	100882
Bin1_29.482	1	29482446	29352304	29612587	260283
Bin1_29.720	1	29720179	29612588	29827769	215181
Bin1_30.066	1	30066074	29827770	30304378	476608
Bin1_30.325	1	30324946	30304379	30345513	41134
Bin1_30.601	1	30601248	30345514	30856981	511467
Bin1_31.436	1	31435704	30856982	32014425	1157443
Bin1_32.135	1	32134775	32014426	32255123	240697
Bin1_32.653	1	32653124	32255124	33051124	796000
Bin1_33.467	1	33467088	33051125	33883050	831925
Bin1_33.928	1	33927733	33883051	33972414	89363
Bin1_34.058	1	34058487	33972415	34144558	172143
Bin1_34.155	1	34154654	34144559	34164749	20190
Bin1_34.322	1	34322123	34164750	34479495	314745
Bin1_34.498	1	34497903	34479496	34516310	36814
Bin1_34.664	1	34664357	34516311	34812402	296091
Bin1_34.823	1	34822649	34812403	34832894	20491
Bin1_34.885	1	34885164	34832895	34937432	104537
Bin1_34.946	1	34945614	34937433	34953795	16362
Bin1_34.975	1	34975306	34953796	34996816	43020
Bin1_35.023	1	35023358	34996817	35049899	53082
Bin1_35.318	1	35317663	35049900	35585425	535525
Bin1_35.790	1	35789706	35585426	35993985	408559
Bin1_36.171	1	36171158	35993986	36348329	354343
Bin1_36.451	1	36451457	36348330	36554583	206253
Bin1_36.627	1	36626949	36554584	36699314	144730
Bin1_36.953	1	36952645	36699315	37205975	506660
Bin1_37.603	1	37603422	37205976	38000868	794892
Bin1_38.168	1	38168295	38000869	38335720	334851
Bin1_38.442	1	38441632	38335721	38547543	211822
Bin1_38.638	1	38637857	38547544	38728169	180625
Bin1_39.033	1	39033361	38728170	39338552	610382
Bin1_39.665	1	39665421	39338553	39992288	653735
Bin1_40.062	1	40062155	39992289	40132021	139732
Bin1_40.183	1	40182554	40132022	40233086	101064
Bin1_40.661	1	40660602	40233087	41088117	855030
Bin1_41.157	1	41156750	41088118	41225382	137264
Bin1_41.348	1	41347742	41225383	41470100	244717
Bin1_41.658	1	41658212	41470101	41846322	376221
Bin1_41.940	1	41940397	41846323	42034471	188148
Bin1_42.102	1	42102182	42034472	42169892	135420
Bin1_42.360	1	42360008	42169893	42550123	380230
Bin1_42.705	1	42705372	42550124	42860619	310495
Bin1_42.998	1	42997772	42860620	43134924	274304
Bin1_43.324	1	43323669	43134925	43512413	377488
Bin1_43.599	1	43599151	43512414	43685887	173473
Bin1_43.860	1	43860285	43685888	44034682	348794
Bin1_44.108	1	44108458	44034683	44182232	147549
Bin1_44.610	1	44610415	44182233	45038597	856364
Bin1_45.191	1	45191169	45038598	45343739	305141
Bin1_45.377	1	45376943	45343740	45410145	66405
Bin1_45.955	1	45955301	45410146	46500456	1090310
Bin1_46.546	1	46546152	46500457	46591847	91390
Bin1_46.993	1	46992835	46591848	47393822	801974
Bin1_47.544	1	47543513	47393823	47693202	299379
Bin1_48.188	1	48188192	47693203	48683181	989978
Bin1_48.724	1	48723509	48683182	48763835	80653
Bin1_50.031	1	50030942	48763836	51298047	2534211
Bin1_51.439	1	51439096	51298048	51580144	282096
Bin1_51.867	1	51867366	51580145	52154586	574441
Bin1_52.202	1	52202131	52154587	52249674	95087
Bin1_52.352	1	52352179	52249675	52454683	205008
Bin1_52.861	1	52861100	52454684	53267515	812831
Bin1_53.445	1	53444593	53267516	53621670	354154
Bin1_54.174	1	54174487	53621671	54727303	1105632
Bin1_54.901	1	54901081	54727304	55074857	347553
Bin1_55.322	1	55322016	55074858	55569173	494315
Bin1_56.408	1	56408412	55569174	57247650	1678476
Bin1_57.299	1	57298542	57247651	57349432	101781
Bin1_57.415	1	57415186	57349433	57480939	131506
Bin1_58.065	1	58064957	57480940	58648973	1168033
Bin1_58.681	1	58681228	58648974	58713482	64508
Bin1_59.113	1	59113049	58713483	59512614	799131
Bin1_59.558	1	59557629	59512615	59602643	90028
Bin1_60.565	1	60564982	59602644	61527320	1924676
Bin1_61.714	1	61713961	61527321	61900600	373279
Bin1_61.925	1	61924809	61900601	61949017	48416
Bin1_62.322	1	62321860	61949018	62694702	745684
Bin1_62.812	1	62811549	62694703	62928395	233692
Bin1_62.982	1	62981738	62928396	63035079	106683
Bin1_63.157	1	63156820	63035080	63278560	243480
Bin1_63.305	1	63304882	63278561	63331203	52642
Bin1_63.719	1	63719254	63331204	64107303	776099
Bin1_64.162	1	64162073	64107304	64216842	109538
Bin1_65.739	1	65738598	64216843	67260352	3043509
Bin1_67.649	1	67648920	67260353	68037487	777134
Bin1_68.068	1	68067660	68037488	68097831	60343
Bin1_68.334	1	68333775	68097832	68569717	471885
Bin1_68.836	1	68835675	68569718	69101632	531914
Bin1_69.443	1	69443449	69101633	69785265	683632
Bin1_69.841	1	69840846	69785266	69896426	111160
Bin1_69.911	1	69911015	69896427	69925603	29176
Bin1_69.995	1	69994862	69925604	70064119	138515
Bin1_70.321	1	70320784	70064120	70577447	513327
Bin1_70.803	1	70803448	70577448	71029448	452000
Bin1_71.051	1	71050639	71029449	71071829	42380
Bin1_71.143	1	71142727	71071830	71213624	141794
Bin1_71.787	1	71786871	71213625	72360117	1146492
Bin1_72.873	1	72873390	72360118	73386661	1026543
Bin1_73.839	1	73838923	73386662	74291184	904522
Bin1_74.522	1	74522061	74291185	74752936	461751
Bin1_74.764	1	74763937	74752937	74774937	22000
Bin1_77.960	1	77959950	74774938	81144961	6370023
Bin1_81.272	1	81272035	81144962	81399108	254146
Bin1_81.461	1	81461120	81399109	81523130	124021
Bin1_81.661	1	81660580	81523131	81798028	274897
Bin1_81.915	1	81915374	81798029	82032718	234689
Bin1_82.339	1	82338521	82032719	82644322	611603
Bin1_82.832	1	82831834	82644323	83019345	375022
Bin1_83.053	1	83052821	83019346	83086295	66949
Bin1_83.924	1	83924480	83086296	84762663	1676367
Bin1_84.774	1	84774469	84762664	84786274	23610
Bin1_85.313	1	85312552	84786275	85838828	1052553
Bin1_86.705	1	86705151	85838829	87571472	1732643
Bin1_88.051	1	88050565	87571473	88529656	958183
Bin1_89.383	1	89382709	88529657	90235761	1706104
Bin1_90.285	1	90285055	90235762	90334347	98585
Bin1_90.902	1	90901769	90334348	91469189	1134841
Bin1_91.486	1	91485933	91469190	91502676	33486
Bin1_91.644	1	91643614	91502677	91784550	281873
Bin1_92.507	1	92507273	91784551	93229994	1445443
Bin1_93.431	1	93430594	93229995	93631193	401198
Bin1_93.636	1	93636390	93631194	93641586	10392
Bin1_94.490	1	94490139	93641587	95338690	1697103
Bin1_95.394	1	95393820	95338691	95448948	110257
Bin1_95.58	1	95580186	95448949	95711422	262473
Bin1_97.242	1	97242368	95711423	98773312	3061889
Bin1_98.977	1	98977390	98773313	99181467	408154
Bin1_99.236	1	99236059	99181468	99290649	109181
Bin1_99.467	1	99467032	99290650	99643414	352764
Bin1_99.790	1	99790339	99643415	99937262	293847
Bin1_99.970	1	99969811	99937263	100002359	65096
Bin1_100.192	1	100191890	100002360	100381420	379060
Bin1_100.934	1	100933772	100381421	101486122	1104701
Bin1_101.667	1	101666794	101486123	101847465	361342
Bin1_101.984	1	101983541	101847466	102119616	272150
Bin1_102.540	1	102539963	102119617	102960308	840691
Bin1_102.977	1	102976880	102960309	102993450	33141
Bin1_103.206	1	103206492	102993451	103419533	426082
Bin1_103.781	1	103780805	103419534	104142076	722542
Bin1_105.938	1	105938322	104142077	107734567	3592490
Bin1_107.795	1	107794642	107734568	107854716	120148
Bin1_108.069	1	108069200	107854717	108283683	428966
Bin1_108.290	1	108290122	108283684	108296559	12875
Bin1_109.220	1	109219738	108296560	110142916	1846356
Bin1_110.154	1	110153776	110142917	110164634	21717
Bin1_110.544	1	110543533	110164635	110922430	757795
Bin1_112.233	1	112232898	110922431	113543364	2620933
Bin1_113.611	1	113610673	113543365	113677980	134615
Bin1_113.690	1	113690257	113677981	113702532	24551
Bin1_113.833	1	113833245	113702533	113963956	261423
Bin1_114.407	1	114406748	113963957	114849539	885582
Bin1_115.812	1	115812068	114849540	116774596	1925056
Bin1_117.578	1	117577516	116774597	118380435	1605838
Bin1_118.766	1	118765729	118380436	119151021	770585
Bin1_119.268	1	119268276	119151022	119385530	234508
Bin1_119.405	1	119404914	119385531	119424297	38766
Bin1_119.840	1	119839678	119424298	120255057	830759
Bin1_121.107	1	121106728	120255058	121958398	1703340
Bin1_122.064	1	122063912	121958399	122169424	211025
Bin1_124.407	1	124406550	122169425	126643675	4474250
Bin1_127.313	1	127313184	126643676	127982692	1339016
Bin1_134.862	1	134861682	127982693	141740671	13757978
Bin1_146.393	1	146392677	141740672	151044681	9304009
Bin1_151.780	1	151780235	151044682	152515788	1471106
Bin1_153.304	1	153304261	152515789	154092732	1576943
Bin1_154.616	1	154616184	154092733	155139635	1046902
Bin1_155.173	1	155173086	155139636	155206535	66899
Bin1_155.880	1	155879825	155206536	156553114	1346578
Bin1_157.132	1	157131516	156553115	157709916	1156801
Bin1_157.960	1	157959790	157709917	158209663	499746
Bin1_158.276	1	158276065	158209664	158342465	132801
Bin1_158.369	1	158368762	158342466	158395058	52592
Bin1_158.598	1	158597767	158395059	158800475	405416
Bin1_159.685	1	159684633	158800476	160568789	1768313
Bin1_161.468	1	161468153	160568790	162367515	1798725
Bin1_162.696	1	162695687	162367516	163023857	656341
Bin1_163.154	1	163154378	163023858	163284897	261039
Bin1_165.931	1	165930652	163284898	168576406	5291508
Bin1_168.618	1	168618264	168576407	168660121	83714
Bin1_169.334	1	169334180	168660122	170008238	1348116
Bin1_170.014	1	170013648	170008239	170019057	10818
Bin1_170.102	1	170102198	170019058	170185338	166280
Bin1_171.532	1	171532030	170185339	172878721	2693382
Bin1_172.940	1	172940095	172878722	173001468	122746
Bin1_173.122	1	173121891	173001469	173242312	240843
Bin1_173.739	1	173738799	173242313	174235284	992971
Bin1_174.269	1	174269251	174235285	174303217	67932
Bin1_174.589	1	174589084	174303218	174874950	571732
Bin1_174.933	1	174932720	174874951	174990488	115537
Bin1_175.329	1	175329357	174990489	175668225	677736
Bin1_175.888	1	175888131	175668226	176108035	439809
Bin1_176.597	1	176596808	176108036	177085580	977544
Bin1_177.363	1	177363168	177085581	177640754	555173
Bin1_178.694	1	178694486	177640755	179748217	2107462
Bin1_179.830	1	179830124	179748218	179912029	163811
Bin1_179.961	1	179961351	179912030	180010671	98641
Bin1_180.027	1	180026539	180010672	180042406	31734
Bin1_180.393	1	180393043	180042407	180743678	701271
Bin1_180.854	1	180853856	180743679	180964032	220353
Bin1_181.104	1	181103963	180964033	181243893	279860
Bin1_181.907	1	181907242	181243894	182570590	1326696
Bin1_182.583	1	182583078	182570591	182595564	24973
Bin1_182.625	1	182624949	182595565	182654333	58768
Bin1_182.774	1	182774396	182654334	182894458	240124
Bin1_183.108	1	183107536	182894459	183320613	426154
Bin1_183.739	1	183739048	183320614	184157481	836867
Bin1_185.656	1	185656222	184157482	187154961	2997479
Bin1_187.621	1	187620591	187154962	188086219	931257
Bin1_188.114	1	188113648	188086220	188141076	54856
Bin1_188.820	1	188820029	188141077	189498980	1357903
Bin1_189.685	1	189685037	189498981	189871092	372111
Bin1_190.498	1	190497593	189871093	191124092	1252999
Bin1_191.263	1	191262777	191124093	191401460	277367
Bin1_191.650	1	191649516	191401461	191897571	496110
Bin1_192.103	1	192102782	191897572	192307991	410419
Bin1_193.108	1	193107704	192307992	193907415	1599423
Bin1_194.349	1	194348918	193907416	194790420	883004
Bin1_195.052	1	195051622	194790421	195312822	522401
Bin1_195.382	1	195381726	195312823	195450629	137806
Bin1_195.845	1	195845452	195450630	196240273	789643
Bin1_196.322	1	196321779	196240274	196403283	163009
Bin1_196.925	1	196924874	196403284	197446463	1043179
Bin1_198.106	1	198105653	197446464	198764841	1318377
Bin1_198.805	1	198804555	198764842	198844267	79425
Bin1_198.929	1	198929245	198844268	199014221	169953
Bin1_199.075	1	199075458	199014222	199136693	122471
Bin1_199.165	1	199165423	199136694	199194151	57457
Bin1_199.248	1	199248180	199194152	199302208	108056
Bin1_199.511	1	199510741	199302209	199719273	417064
Bin1_199.829	1	199828764	199719274	199938253	218979
Bin1_200.022	1	200021685	199938254	200105115	166861
Bin1_200.770	1	200770334	200105116	201435552	1330436
Bin1_201.723	1	201722713	201435553	202009873	574320
Bin1_202.059	1	202058817	202009874	202107760	97886
Bin1_202.334	1	202334086	202107761	202560411	452650
Bin1_202.658	1	202657634	202560412	202754855	194443
Bin1_202.954	1	202954337	202754856	203153818	398962
Bin1_203.975	1	203975112	203153819	204796405	1642586
Bin1_204.967	1	204966517	204796406	205136628	340222
Bin1_205.626	1	205626425	205136629	206116221	979592
Bin1_206.296	1	206295968	206116222	206475713	359491
Bin1_206.512	1	206512128	206475714	206548541	72827
Bin1_206.666	1	206665737	206548542	206782931	234389
Bin1_206.858	1	206858339	206782932	206933745	150813
Bin1_207.001	1	207001148	206933746	207068549	134803
Bin1_207.195	1	207194584	207068550	207320618	252068
Bin1_208.494	1	208494410	207320619	209668200	2347581
Bin1_209.676	1	209676376	209668201	209684551	16350
Bin1_209.779	1	209779116	209684552	209873679	189127
Bin1_210.073	1	210073111	209873680	210272542	398862
Bin1_210.446	1	210445565	210272543	210618586	346043
Bin1_210.624	1	210624461	210618587	210630334	11747
Bin1_210.633	1	210633066	210630335	210635796	5461
Bin1_210.658	1	210658496	210635797	210681194	45397
Bin1_210.794	1	210793908	210681195	210906621	225426
Bin1_210.971	1	210970938	210906622	211035254	128632
Bin1_211.139	1	211139219	211035255	211243182	207927
Bin1_211.382	1	211382267	211243183	211521350	278167
Bin1_211.548	1	211547565	211521351	211573779	52428
Bin1_211.619	1	211618641	211573780	211663501	89721
Bin1_211.883	1	211883165	211663502	212102827	439325
Bin1_212.159	1	212158987	212102828	212215145	112317
Bin1_212.277	1	212277214	212215146	212339281	124135
Bin1_212.477	1	212476998	212339282	212614713	275431
Bin1_212.646	1	212645808	212614714	212676902	62188
Bin1_212.856	1	212856126	212676903	213035349	358446
Bin1_213.567	1	213567143	213035350	214098936	1063586
Bin1_214.151	1	214150513	214098937	214202088	103151
Bin1_214.602	1	214601510	214202089	215000930	798841
Bin1_215.021	1	215020594	215000931	215040256	39325
Bin1_215.108	1	215108432	215040257	215176606	136349
Bin1_215.336	1	215335525	215176607	215494443	317836
Bin1_215.773	1	215772965	215494444	216051485	557041
Bin1_216.132	1	216132436	216051486	216213385	161899
Bin1_216.353	1	216353029	216213386	216492672	279286
Bin1_216.710	1	216709541	216492673	216926408	433735
Bin1_217.128	1	217128087	216926409	217329765	403356
Bin1_217.348	1	217348032	217329766	217366297	36531
Bin1_217.648	1	217647795	217366298	217929292	562994
Bin1_218.088	1	218088296	217929293	218247298	318005
Bin1_218.715	1	218714757	218247299	219182215	934916
Bin1_219.308	1	219308359	219182216	219434502	252286
Bin1_219.853	1	219853239	219434503	220271974	837471
Bin1_220.588	1	220588292	220271975	220904608	632633
Bin1_220.922	1	220922177	220904609	220939745	35136
Bin1_220.985	1	220985373	220939746	221031000	91254
Bin1_221.623	1	221622524	221031001	222214047	1183046
Bin1_222.616	1	222615675	222214048	223017301	803253
Bin1_223.024	1	223023971	223017302	223030640	13338
Bin1_223.758	1	223757756	223030641	224484871	1454230
Bin1_224.673	1	224673416	224484872	224861959	377087
Bin1_224.868	1	224868405	224861960	224874850	12890
Bin1_225.031	1	225030796	224874851	225186740	311889
Bin1_225.268	1	225267789	225186741	225348837	162096
Bin1_225.724	1	225724492	225348838	226100146	751308
Bin1_226.189	1	226188554	226100147	226276961	176814
Bin1_226.554	1	226553741	226276962	226830520	553558
Bin1_226.893	1	226893123	226830521	226955724	125203
Bin1_230.981	1	230980622	226955725	235005519	8049794
Bin1_235.079	1	235078642	235005520	235151764	146244
Bin1_235.214	1	235214429	235151765	235277092	125327
Bin1_235.293	1	235292703	235277093	235308312	31219
Bin1_235.404	1	235404436	235308313	235500558	192245
Bin1_235.785	1	235785252	235500559	236069945	569386
Bin1_236.137	1	236137016	236069946	236204085	134139
Bin1_236.913	1	236913006	236204086	237621925	1417839
Bin1_237.643	1	237643445	237621926	237664964	43038
Bin1_237.783	1	237782739	237664965	237900512	235547
Bin1_238.355	1	238355343	237900513	238810173	909660
Bin1_239.188	1	239188291	238810174	239566408	756234
Bin1_239.615	1	239614629	239566409	239662848	96439
Bin1_239.863	1	239862783	239662849	240062717	399868
Bin1_240.088	1	240087538	240062718	240112357	49639
Bin1_240.253	1	240253285	240112358	240394211	281853
Bin1_240.569	1	240568517	240394213	240742820	348607
Bin1_240.784	1	240783930	240742821	240825038	82217
Bin1_241.049	1	241049118	240825039	241273197	448158
Bin1_241.319	1	241319383	241273198	241365568	92370
Bin1_241.741	1	241740950	241365569	242116331	750762
Bin1_242.283	1	242283281	242116332	242450229	333897
Bin1_242.812	1	242812456	242450230	243174682	724452
Bin1_243.218	1	243218226	243174683	243261768	87085
Bin1_243.402	1	243401968	243261769	243542167	280398
Bin1_243.611	1	243610876	243542168	243679583	137415
Bin1_243.776	1	243776486	243679584	243873387	193803
Bin1_244.001	1	244001014	243873388	244128639	255251
Bin1_244.203	1	244202826	244128640	244277011	148371
Bin1_245.439	1	245438749	244277012	246600486	2323474
Bin1_247.486	1	247485970	246600487	248371453	1770966
Bin1_248.753	1	248753361	248371454	249135267	763813
Bin1_250.033	1	250033277	249135268	250931285	1796017
Bin1_251.075	1	251075449	250931286	251219612	288326
Bin1_251.354	1	251354337	251219613	251489061	269448
Bin1_251.743	1	251742551	251489062	251996040	506978
Bin1_252.100	1	252099721	251996041	252203401	207360
Bin1_252.292	1	252292490	252203402	252381578	178176
Bin1_252.528	1	252527648	252381579	252673716	292137
Bin1_252.763	1	252762683	252673717	252851648	177931
Bin1_253.013	1	253012787	252851649	253173924	322275
Bin1_253.273	1	253272832	253173925	253371739	197814
Bin1_253.468	1	253468018	253371740	253564295	192555
Bin1_253.605	1	253605431	253564296	253646565	82269
Bin1_253.657	1	253657004	253646566	253667441	20875
Bin1_253.811	1	253811345	253667442	253955247	287805
Bin1_254.207	1	254206627	253955248	254458005	502757
Bin1_254.467	1	254467207	254458006	254476407	18401
Bin1_256.255	1	256254612	254476408	258032816	3556408
Bin1_258.094	1	258094174	258032817	258155530	122713
Bin1_258.326	1	258326043	258155531	258496554	341023
Bin1_258.685	1	258684992	258496555	258873429	376874
Bin1_259.356	1	259356470	258873430	259839509	966079
Bin1_260.150	1	260149880	259839510	260460250	620740
Bin1_261.094	1	261093529	260460251	261726807	1266556
Bin1_261.862	1	261861813	261726808	261996817	270009
Bin1_262.113	1	262112611	261996818	262228404	231586
Bin1_262.414	1	262413697	262228405	262598989	370584
Bin1_262.733	1	262733193	262598990	262867396	268406
Bin1_262.925	1	262924626	262867397	262981854	114457
Bin1_263.026	1	263026176	262981855	263070497	88642
Bin1_263.828	1	263828080	263070498	264585661	1515163
Bin1_264.984	1	264984424	264585662	265383185	797523
Bin1_265.423	1	265423464	265383186	265463741	80555
Bin1_265.603	1	265603292	265463742	265742842	279100
Bin1_265.799	1	265799380	265742843	265855916	113073
Bin1_265.906	1	265906450	265855917	265956982	101065
Bin1_266.040	1	266039732	265956983	266122480	165497
Bin1_266.179	1	266179135	266122481	266235789	113308
Bin1_266.726	1	266725904	266235790	267216018	980228
Bin1_267.222	1	267221663	267216019	267227306	11287
Bin1_267.233	1	267232566	267227307	267237824	10517
Bin1_267.635	1	267634703	267237825	268031580	793755
Bin1_268.272	1	268271538	268031581	268511494	479913
Bin1_268.758	1	268757638	268511495	269003781	492286
Bin1_269.179	1	269179304	269003782	269354826	351044
Bin1_269.360	1	269359538	269354827	269364248	9421
Bin1_269.464	1	269463520	269364249	269562790	198541
Bin1_269.568	1	269567843	269562791	269572894	10103
Bin1_269.885	1	269884527	269572895	270196159	623264
Bin1_270.384	1	270383675	270196160	270571190	375030
Bin1_270.649	1	270648749	270571191	270726307	155116
Bin1_270.813	1	270813054	270726308	270899800	173492
Bin1_271.085	1	271085268	270899801	271270735	370934
Bin1_271.327	1	271326953	271270736	271383170	112434
Bin1_271.606	1	271606338	271383171	271829504	446333
Bin1_271.922	1	271922159	271829505	272014813	185308
Bin1_272.168	1	272168365	272014814	272321915	307101
Bin1_272.617	1	272617090	272321916	272912264	590348
Bin1_273.008	1	273008066	272912265	273103867	191602
Bin1_273.132	1	273131863	273103868	273159857	55989
Bin1_273.281	1	273281125	273159858	273402392	242534
Bin1_273.437	1	273437193	273402393	273471992	69599
Bin1_273.492	1	273492032	273471993	273512070	40077
Bin1_273.629	1	273628599	273512071	273745127	233056
Bin1_275.994	1	275993992	273745128	278242855	4497727
Bin1_278.434	1	278433669	278242856	278624481	381625
Bin1_278.647	1	278646741	278624482	278668999	44517
Bin1_278.681	1	278680717	278669000	278692433	23433
Bin1_278.914	1	278913819	278692434	279135203	442769
Bin1_279.338	1	279338053	279135204	279540901	405697
Bin1_279.565	1	279564892	279540902	279588882	47980
Bin1_279.715	1	279714902	279588883	279840920	252037
Bin1_279.908	1	279908212	279840921	279975502	134581
Bin1_280.309	1	280309133	279975503	280642762	667259
Bin1_280.647	1	280646630	280642763	280650497	7734
Bin1_280.675	1	280675012	280650498	280699525	49027
Bin1_280.739	1	280738930	280699526	280778333	78807
Bin1_281.216	1	281215578	280778334	281652821	874487
Bin1_281.716	1	281715658	281652822	281778494	125672
Bin1_281.804	1	281804308	281778495	281830120	51625
Bin1_282.151	1	282151355	281830121	282472589	642468
Bin1_282.669	1	282668871	282472590	282865151	392561
Bin1_283.071	1	283071015	282865152	283276877	411725
Bin1_283.432	1	283432122	283276878	283587366	310488
Bin1_283.659	1	283659104	283587367	283730841	143474
Bin1_283.835	1	283834717	283730842	283938591	207749
Bin1_284.581	1	284581287	283938593	285223981	1285388
Bin1_285.614	1	285613754	285223982	286003526	779544
Bin1_286.196	1	286196243	286003527	286388958	385431
Bin1_286.393	1	286393492	286388959	286398024	9065
Bin1_286.563	1	286563408	286398025	286728790	330765
Bin1_286.829	1	286828642	286728791	286928492	199701
Bin1_287.013	1	287012990	286928493	287097486	168993
Bin1_287.158	1	287157916	287097487	287218345	120858
Bin1_287.294	1	287293708	287218346	287369070	150724
Bin1_287.599	1	287599172	287369071	287829272	460201
Bin1_287.956	1	287956386	287829273	288083499	254226
Bin1_288.374	1	288373525	288083500	288663549	580049
Bin1_288.768	1	288768337	288663550	288873123	209573
Bin1_289.255	1	289255395	288873124	289637666	764542
Bin1_289.697	1	289696580	289637667	289755493	117826
Bin1_290.031	1	290031242	289755494	290306989	551495
Bin1_290.451	1	290451063	290306990	290595135	288145
Bin1_290.677	1	290676537	290595136	290757937	162801
Bin1_290.893	1	290892891	290757938	291027844	269906
Bin1_291.386	1	291386339	291027845	291744833	716988
Bin1_291.778	1	291777963	291744834	291811091	66257
Bin1_291.874	1	291873573	291811092	291936053	124961
Bin1_292.215	1	292215294	291936054	292494533	558479
Bin1_293.067	1	293066584	292494534	293638633	1144099
Bin1_293.827	1	293826837	293638634	294015039	376405
Bin1_294.045	1	294044841	294015040	294074642	59602
Bin1_294.143	1	294142716	294074643	294210789	136146
Bin1_294.798	1	294797942	294210790	295385094	1174304
Bin1_295.453	1	295453380	295385095	295521665	136570
Bin1_295.539	1	295538776	295521666	295555885	34219
Bin1_295.615	1	295615103	295555886	295674320	118434
Bin1_295.974	1	295974012	295674321	296273702	599381
Bin1_296.302	1	296301952	296273703	296330201	56498
Bin1_296.560	1	296559931	296330202	296789659	459457
Bin1_297.191	1	297190751	296789660	297591842	802182
Bin1_297.618	1	297618401	297591843	297644958	53115
Bin1_297.648	1	297648398	297644959	297651836	6877
Bin1_297.669	1	297669248	297651837	297686659	34822
Bin1_297.781	1	297780807	297686660	297874954	188294
Bin1_297.959	1	297959466	297874955	298043976	169021
Bin1_298.049	1	298049370	298043977	298054762	10785
Bin1_298.105	1	298105228	298054763	298155693	100930
Bin1_298.183	1	298182968	298155694	298210241	54547
Bin1_298.221	1	298221349	298210242	298232455	22213
Bin1_298.313	1	298313041	298232456	298393626	161170
Bin1_298.421	1	298421330	298393627	298449033	55406
Bin1_298.480	1	298480491	298449034	298511947	62913
Bin1_298.938	1	298937571	298511948	299363193	851245
Bin2_0.979	2	979429	1	1958856	1958855
Bin2_1.968	2	1968180	1958857	1977502	18645
Bin2_2.257	2	2257478	1977503	2537452	559949
Bin2_2.541	2	2541422	2537453	2545391	7938
Bin2_2.613	2	2613409	2545392	2681426	136034
Bin2_2.686	2	2686078	2681427	2690729	9302
Bin2_2.753	2	2753076	2690730	2815421	124691
Bin2_3.002	2	3001860	2815422	3188298	372876
Bin2_3.210	2	3210181	3188299	3232062	43763
Bin2_3.330	2	3329615	3232063	3427167	195104
Bin2_3.490	2	3489816	3427168	3552464	125296
Bin2_3.558	2	3557807	3552465	3563149	10684
Bin2_3.567	2	3567391	3563150	3571632	8482
Bin2_3.662	2	3661689	3571633	3751744	180111
Bin2_3.830	2	3829843	3751745	3907941	156196
Bin2_3.978	2	3977687	3907942	4047432	139490
Bin2_4.134	2	4133806	4047433	4220178	172745
Bin2_4.269	2	4269046	4220179	4317913	97734
Bin2_4.943	2	4942582	4317914	5567250	1249336
Bin2_5.630	2	5630445	5567251	5693639	126388
Bin2_5.763	2	5763139	5693640	5832637	138997
Bin2_5.872	2	5871785	5832638	5910931	78293
Bin2_5.927	2	5926701	5910932	5942470	31538
Bin2_6.341	2	6340849	5942471	6739226	796755
Bin2_6.757	2	6756745	6739227	6774263	35036
Bin2_6.789	2	6788512	6774264	6802760	28496
Bin2_6.996	2	6996179	6802761	7189597	386836
Bin2_7.241	2	7241467	7189598	7293336	103738
Bin2_8.104	2	8103552	7293337	8913767	1620430
Bin2_9.010	2	9009755	8913768	9105742	191974
Bin2_9.122	2	9121877	9105743	9138011	32268
Bin2_9.278	2	9278358	9138012	9418703	280691
Bin2_9.432	2	9432092	9418704	9445479	26775
Bin2_9.472	2	9471684	9445480	9497888	52408
Bin2_9.545	2	9544564	9497889	9591239	93350
Bin2_9.757	2	9757375	9591240	9923509	332269
Bin2_9.935	2	9935441	9923510	9947371	23861
Bin2_9.985	2	9984909	9947372	10022445	75073
Bin2_10.237	2	10237212	10022446	10451977	429531
Bin2_10.466	2	10465593	10451978	10479207	27229
Bin2_10.509	2	10508585	10479208	10537962	58754
Bin2_10.571	2	10571457	10537963	10604951	66988
Bin2_10.961	2	10960884	10604952	11316815	711863
Bin2_11.346	2	11345505	11316816	11374193	57377
Bin2_11.381	2	11380821	11374194	11387448	13254
Bin2_11.404	2	11404048	11387449	11420646	33197
Bin2_11.493	2	11493321	11420647	11565995	145348
Bin2_11.596	2	11595801	11565996	11625605	59609
Bin2_11.730	2	11730174	11625606	11834741	209135
Bin2_11.893	2	11892805	11834742	11950867	116125
Bin2_12.650	2	12650246	11950868	13349624	1398756
Bin2_13.502	2	13502188	13349625	13654751	305126
Bin2_13.755	2	13755328	13654752	13855903	201151
Bin2_13.864	2	13863882	13855904	13871859	15955
Bin2_14.031	2	14030624	13871860	14189387	317527
Bin2_14.332	2	14332331	14189388	14475274	285886
Bin2_14.690	2	14689886	14475275	14904496	429221
Bin2_15.018	2	15018394	14904497	15132291	227794
Bin2_15.138	2	15138364	15132292	15144436	12144
Bin2_15.199	2	15198989	15144437	15253540	109103
Bin2_15.379	2	15379409	15253541	15505276	251735
Bin2_15.708	2	15707686	15505277	15910095	404818
Bin2_16.072	2	16071604	15910096	16233111	323015
Bin2_16.757	2	16757498	16233112	17281883	1048771
Bin2_17.427	2	17427197	17281884	17572510	290626
Bin2_17.649	2	17648652	17572511	17724792	152281
Bin2_17.842	2	17841722	17724793	17958650	233857
Bin2_18.098	2	18097571	17958651	18236491	277840
Bin2_18.363	2	18362936	18236493	18489378	252885
Bin2_18.556	2	18555822	18489379	18622264	132885
Bin2_18.691	2	18691077	18622265	18759889	137624
Bin2_18.901	2	18900732	18759890	19041574	281684
Bin2_19.140	2	19139533	19041575	19237490	195915
Bin2_19.540	2	19539950	19237491	19842409	604918
Bin2_19.912	2	19912209	19842410	19982008	139598
Bin2_20.019	2	20019338	19982009	20056666	74657
Bin2_20.857	2	20857005	20056667	21657343	1600676
Bin2_21.947	2	21947219	21657344	22237094	579750
Bin2_22.248	2	22247635	22237095	22258175	21080
Bin2_22.610	2	22609770	22258176	22961364	703188
Bin2_23.096	2	23096150	22961365	23230935	269570
Bin2_23.403	2	23403466	23230936	23575995	345059
Bin2_23.581	2	23580998	23575996	23586000	10004
Bin2_23.591	2	23590817	23586001	23595632	9631
Bin2_23.602	2	23602207	23595633	23608781	13148
Bin2_23.674	2	23674341	23608782	23739899	131117
Bin2_23.889	2	23888846	23739900	24037792	297892
Bin2_24.269	2	24269363	24037793	24500933	463140
Bin2_24.645	2	24644725	24500934	24788515	287581
Bin2_25.581	2	25581390	24788516	26374264	1585748
Bin2_27.381	2	27381129	26374265	28387993	2013728
Bin2_28.447	2	28446610	28387994	28505225	117231
Bin2_28.529	2	28529481	28505226	28553735	48509
Bin2_28.746	2	28745921	28553736	28938106	384370
Bin2_28.941	2	28940945	28938107	28943782	5675
Bin2_28.984	2	28983670	28943783	29023557	79774
Bin2_29.257	2	29257103	29023558	29490648	467090
Bin2_29.977	2	29976671	29490649	30462692	972043
Bin2_30.662	2	30662092	30462693	30861490	398797
Bin2_31.026	2	31025870	30861491	31190249	328758
Bin2_31.351	2	31350999	31190250	31511748	321498
Bin2_31.602	2	31602445	31511749	31693140	181391
Bin2_31.771	2	31770664	31693141	31848187	155046
Bin2_31.874	2	31873906	31848188	31899623	51435
Bin2_31.916	2	31915872	31899624	31932119	32495
Bin2_32.221	2	32221241	31932120	32510362	578242
Bin2_32.814	2	32814360	32510363	33118356	607993
Bin2_33.575	2	33574780	33118357	34031202	912845
Bin2_34.101	2	34101224	34031203	34171244	140041
Bin2_34.250	2	34249921	34171245	34328597	157352
Bin2_34.494	2	34493818	34328598	34659038	330440
Bin2_35.037	2	35036607	34659039	35414174	755135
Bin2_36.063	2	36063184	35414175	36712192	1298017
Bin2_36.832	2	36832320	36712193	36952446	240253
Bin2_37.074	2	37073528	36952447	37194609	242162
Bin2_37.292	2	37291873	37194610	37389135	194525
Bin2_37.463	2	37463480	37389136	37537824	148688
Bin2_37.551	2	37551187	37537825	37564548	26723
Bin2_37.620	2	37620433	37564549	37676317	111768
Bin2_37.877	2	37876987	37676318	38077656	401338
Bin2_38.165	2	38165409	38077657	38253160	175503
Bin2_38.612	2	38612334	38253161	38971507	718346
Bin2_39.148	2	39148331	38971508	39325153	353645
Bin2_39.739	2	39738569	39325154	40151983	826829
Bin2_40.160	2	40160352	40151984	40168719	16735
Bin2_41.015	2	41015175	40168720	41861630	1692910
Bin2_41.867	2	41866942	41861631	41872253	10622
Bin2_41.949	2	41949258	41872254	42026262	154008
Bin2_42.134	2	42134235	42026263	42242207	215944
Bin2_42.327	2	42327293	42242208	42412377	170169
Bin2_42.568	2	42567863	42412378	42723348	310970
Bin2_42.729	2	42729229	42723349	42735108	11759
Bin2_42.811	2	42811341	42735109	42887572	152463
Bin2_43.238	2	43238035	42887573	43588496	700923
Bin2_44.303	2	44302555	43588497	45016613	1428116
Bin2_45.041	2	45041408	45016614	45066201	49587
Bin2_45.127	2	45126969	45066202	45187735	121533
Bin2_46.016	2	46016035	45187736	46844334	1656598
Bin2_47.104	2	47103739	46844335	47363143	518808
Bin2_47.838	2	47838055	47363144	48312966	949822
Bin2_48.331	2	48330949	48312967	48348930	35963
Bin2_48.597	2	48597464	48348931	48845997	497066
Bin2_48.938	2	48938049	48845998	49030099	184101
Bin2_49.490	2	49490365	49030100	49950629	920529
Bin2_50.251	2	50251348	49950630	50552066	601436
Bin2_50.897	2	50896566	50552067	51241065	688998
Bin2_51.823	2	51822917	51241066	52404768	1163702
Bin2_52.815	2	52814816	52404769	53224863	820094
Bin2_53.939	2	53939376	53224864	54653887	1429023
Bin2_54.660	2	54659957	54653888	54666025	12137
Bin2_54.796	2	54795629	54666026	54925231	259205
Bin2_55.456	2	55456100	54925232	55986968	1061736
Bin2_56.005	2	56004900	55986969	56022830	35861
Bin2_56.219	2	56218809	56022831	56414786	391955
Bin2_56.430	2	56430230	56414787	56445673	30886
Bin2_56.695	2	56695284	56445674	56944894	499220
Bin2_57.958	2	57957613	56944895	58970331	2025436
Bin2_59.463	2	59463093	58970332	59955853	985521
Bin2_60.332	2	60331764	59955854	60707674	751820
Bin2_60.877	2	60877243	60707675	61046810	339135
Bin2_61.390	2	61389646	61046811	61732481	685670
Bin2_61.953	2	61953145	61732482	62173808	441326
Bin2_63.541	2	63540574	62173809	64907339	2733530
Bin2_65.138	2	65138275	64907340	65369210	461870
Bin2_65.521	2	65520554	65369211	65671897	302686
Bin2_68.318	2	68318235	65671898	70964571	5292673
Bin2_85.490	2	85489601	70964572	100014630	29050058
Bin2_100.107	2	100106706	100014631	100198780	184149
Bin2_100.327	2	100326950	100198781	100455119	256338
Bin2_100.532	2	100532464	100455120	100609808	154688
Bin2_103.211	2	103211357	100609809	105812904	5203095
Bin2_106.013	2	106012621	105812905	106212336	399431
Bin2_107.976	2	107975862	106212337	109739387	3527050
Bin2_109.854	2	109854246	109739388	109969103	229715
Bin2_110.146	2	110145653	109969104	110322201	353097
Bin2_111.312	2	111311959	110322202	112301715	1979513
Bin2_112.437	2	112436748	112301716	112571779	270063
Bin2_116.095	2	116095149	112571780	119618517	7046737
Bin2_123.569	2	123568685	119618518	127518852	7900334
Bin2_128.869	2	128869261	127518853	130219669	2700816
Bin2_130.877	2	130876755	130219670	131533839	1314169
Bin2_133.844	2	133843744	131533840	136153647	4619807
Bin2_136.494	2	136494004	136153648	136834360	680712
Bin2_138.844	2	138843868	136834361	140853374	4019013
Bin2_140.896	2	140895754	140853375	140938133	84758
Bin2_140.982	2	140982381	140938134	141026627	88493
Bin2_141.159	2	141158603	141026628	141290578	263950
Bin2_141.408	2	141407587	141290579	141524594	234015
Bin2_141.581	2	141581422	141524595	141638249	113654
Bin2_142.662	2	142661986	141638250	143685721	2047471
Bin2_143.862	2	143861605	143685722	144037488	351766
Bin2_144.055	2	144055300	144037489	144073111	35622
Bin2_144.097	2	144097320	144073112	144121527	48415
Bin2_144.887	2	144887284	144121528	145653039	1531511
Bin2_145.891	2	145890773	145653041	146128505	475464
Bin2_146.408	2	146407564	146128506	146686621	558115
Bin2_147.257	2	147257433	146686622	147828243	1141621
Bin2_149.529	2	149529418	147828244	151230591	3402347
Bin2_151.768	2	151767903	151230592	152305214	1074622
Bin2_153.399	2	153398543	152305215	154491870	2186655
Bin2_154.852	2	154852038	154491871	155212204	720333
Bin2_155.814	2	155814179	155212205	156416152	1203947
Bin2_160.545	2	160545172	156416153	164674190	8258037
Bin2_164.691	2	164691389	164674191	164708587	34396
Bin2_164.865	2	164864863	164708588	165021138	312550
Bin2_165.177	2	165177299	165021139	165333459	312320
Bin2_165.430	2	165429592	165333460	165525724	192264
Bin2_165.553	2	165553167	165525725	165580608	54883
Bin2_167.136	2	167135616	165580609	168690622	3110013
Bin2_169.197	2	169196827	168690623	169703031	1012408
Bin2_170.364	2	170364159	169703032	171025286	1322254
Bin2_171.359	2	171358895	171025287	171692503	667216
Bin2_172.305	2	172304705	171692504	172916906	1224402
Bin2_173.074	2	173073502	172916907	173230097	313190
Bin2_173.952	2	173952357	173230098	174674616	1444518
Bin2_174.829	2	174829090	174674617	174983563	308946
Bin2_175.050	2	175049887	174983564	175116209	132645
Bin2_175.366	2	175366452	175116210	175616693	500483
Bin2_175.716	2	175716373	175616694	175816052	199358
Bin2_176.108	2	176108287	175816053	176400520	584467
Bin2_176.607	2	176606651	176400521	176812781	412260
Bin2_176.848	2	176848004	176812782	176883226	70444
Bin2_177.075	2	177074644	176883227	177266060	382833
Bin2_177.461	2	177460871	177266061	177655681	389620
Bin2_178.201	2	178200898	177655682	178746114	1090432
Bin2_178.786	2	178786360	178746115	178826604	80489
Bin2_179.075	2	179075012	178826605	179323419	496814
Bin2_179.684	2	179683629	179323420	180043838	720418
Bin2_180.069	2	180068667	180043839	180093494	49655
Bin2_180.164	2	180164191	180093495	180234886	141391
Bin2_180.527	2	180526785	180234887	180818683	583796
Bin2_180.826	2	180826493	180818684	180834302	15618
Bin2_180.843	2	180843296	180834303	180852289	17986
Bin2_181.083	2	181083367	180852290	181314443	462153
Bin2_181.543	2	181542709	181314444	181770973	456529
Bin2_181.966	2	181965813	181770974	182160651	389677
Bin2_182.569	2	182569179	182160652	182977706	817054
Bin2_183.031	2	183030703	182977707	183083699	105992
Bin2_183.158	2	183157600	183083700	183231499	147799
Bin2_183.397	2	183397007	183231500	183562513	331013
Bin2_183.904	2	183904470	183562514	184246426	683912
Bin2_184.258	2	184258070	184246427	184269713	23286
Bin2_184.419	2	184418954	184269714	184568193	298479
Bin2_184.628	2	184628229	184568194	184688263	120069
Bin2_184.783	2	184783203	184688264	184878141	189877
Bin2_185.087	2	185086843	184878142	185295543	417401
Bin2_185.330	2	185330499	185295544	185365454	69910
Bin2_185.386	2	185385997	185365455	185406539	41084
Bin2_185.650	2	185650297	185406540	185894053	487513
Bin2_186.156	2	186155746	185894054	186417438	523384
Bin2_186.505	2	186505227	186417439	186593014	175575
Bin2_186.750	2	186749907	186593015	186906798	313783
Bin2_187.060	2	187060166	186906799	187213532	306733
Bin2_187.326	2	187326008	187213533	187438483	224950
Bin2_187.452	2	187452252	187438484	187466020	27536
Bin2_187.748	2	187747862	187466021	188029702	563681
Bin2_188.150	2	188149881	188029703	188270059	240356
Bin2_188.275	2	188275211	188270060	188280361	10301
Bin2_188.307	2	188306565	188280362	188332768	52406
Bin2_188.352	2	188352350	188332769	188371931	39162
Bin2_188.697	2	188697080	188371932	189022227	650295
Bin2_189.102	2	189101936	189022228	189181643	159415
Bin2_189.481	2	189481056	189181644	189780467	598823
Bin2_189.816	2	189815921	189780468	189851373	70905
Bin2_189.855	2	189854993	189851374	189858611	7237
Bin2_190.046	2	190046250	189858612	190233887	375275
Bin2_190.258	2	190257585	190233888	190281281	47393
Bin2_190.893	2	190893402	190281282	191505522	1224240
Bin2_191.722	2	191721575	191505523	191937626	432103
Bin2_192.109	2	192109133	191937627	192280638	343011
Bin2_192.372	2	192371820	192280639	192463000	182361
Bin2_192.668	2	192667915	192463001	192872828	409827
Bin2_193.020	2	193020341	192872829	193167852	295023
Bin2_193.335	2	193334759	193167853	193501665	333812
Bin2_193.592	2	193592202	193501666	193682737	181071
Bin2_193.759	2	193759161	193682738	193835583	152845
Bin2_193.841	2	193841329	193835584	193847073	11489
Bin2_194.305	2	194304831	193847074	194762587	915513
Bin2_194.948	2	194948130	194762588	195133671	371083
Bin2_195.363	2	195363203	195133672	195592733	459061
Bin2_195.801	2	195800995	195592734	196009256	416522
Bin2_196.019	2	196018546	196009257	196027835	18578
Bin2_196.163	2	196162555	196027836	196297274	269438
Bin2_196.393	2	196392879	196297275	196488483	191208
Bin2_196.527	2	196527437	196488484	196566389	77905
Bin2_196.776	2	196776475	196566390	196986559	420169
Bin2_197.023	2	197022589	196986560	197058617	72057
Bin2_197.123	2	197122533	197058618	197186448	127830
Bin2_197.532	2	197532465	197186449	197878480	692031
Bin2_197.957	2	197957399	197878481	198036316	157835
Bin2_198.232	2	198232017	198036317	198427716	391399
Bin2_198.453	2	198452687	198427717	198477656	49939
Bin2_198.542	2	198541998	198477657	198606339	128682
Bin2_198.689	2	198688859	198606340	198771377	165037
Bin2_198.912	2	198912013	198771378	199052648	281270
Bin2_199.120	2	199120348	199052649	199188047	135398
Bin2_199.375	2	199375254	199188048	199562460	374412
Bin2_199.714	2	199713678	199562461	199864895	302434
Bin2_199.988	2	199987601	199864896	200110306	245410
Bin2_200.209	2	200208896	200110307	200307484	197177
Bin2_201.468	2	201467603	200307485	202627720	2320235
Bin2_202.904	2	202904483	202627721	203181245	553524
Bin2_203.236	2	203236422	203181246	203291597	110351
Bin2_203.609	2	203609462	203291598	203927325	635727
Bin2_204.332	2	204331840	203927326	204736354	809028
Bin2_204.752	2	204751754	204736355	204767153	30798
Bin2_204.832	2	204831604	204767154	204896053	128899
Bin2_205.057	2	205056939	204896054	205217824	321770
Bin2_205.271	2	205270641	205217825	205323456	105631
Bin2_205.366	2	205365784	205323457	205408110	84653
Bin2_205.660	2	205659861	205408111	205911611	503500
Bin2_206.032	2	206031641	205911612	206151670	240058
Bin2_206.386	2	206386244	206151671	206620816	469145
Bin2_206.753	2	206752932	206620817	206885047	264230
Bin2_206.901	2	206900885	206885048	206916722	31674
Bin2_207.002	2	207001774	206916723	207086825	170102
Bin2_207.120	2	207120425	207086826	207154023	67197
Bin2_207.758	2	207757560	207154024	208361095	1207071
Bin2_208.430	2	208430471	208361096	208499845	138749
Bin2_208.643	2	208642561	208499846	208785276	285430
Bin2_209.028	2	209028230	208785277	209271182	485905
Bin2_209.592	2	209592443	209271183	209913703	642520
Bin2_210.025	2	210024853	209913704	210136002	222298
Bin2_210.312	2	210312151	210136003	210488299	352296
Bin2_210.572	2	210572002	210488300	210655704	167404
Bin2_210.679	2	210678999	210655705	210702292	46587
Bin2_210.714	2	210713648	210702293	210725002	22709
Bin2_211.526	2	211526320	210725003	212327636	1602633
Bin2_212.369	2	212369392	212327637	212411147	83510
Bin2_212.472	2	212471757	212411148	212532366	121218
Bin2_212.923	2	212923156	212532367	213313945	781578
Bin2_213.726	2	213726302	213313946	214138657	824711
Bin2_214.193	2	214193484	214138658	214248309	109651
Bin2_214.254	2	214254115	214248310	214259920	11610
Bin2_214.723	2	214723365	214259921	215186808	926887
Bin2_215.215	2	215215096	215186809	215243383	56574
Bin2_215.284	2	215284005	215243384	215324625	81241
Bin2_215.539	2	215539149	215324626	215753672	429046
Bin2_215.851	2	215851323	215753673	215948973	195300
Bin2_216.588	2	216588443	215948974	217227911	1278937
Bin2_217.231	2	217231484	217227912	217235056	7144
Bin2_217.330	2	217329662	217235057	217424267	189210
Bin2_217.538	2	217538445	217424268	217652621	228353
Bin2_217.707	2	217707335	217652622	217762048	109426
Bin2_217.944	2	217943703	217762049	218125357	363308
Bin2_219.027	2	219026654	218125358	219927950	1802592
Bin2_220.037	2	220037241	219927951	220146530	218579
Bin2_220.381	2	220381348	220146531	220616165	469634
Bin2_220.680	2	220679952	220616166	220743738	127572
Bin2_220.921	2	220921030	220743739	221098320	354581
Bin2_221.179	2	221179363	221098321	221260405	162084
Bin2_221.661	2	221661034	221260406	222061662	801256
Bin2_222.190	2	222190407	222061663	222319151	257488
Bin2_222.385	2	222384939	222319152	222450725	131573
Bin2_222.670	2	222669689	222450726	222888651	437925
Bin2_223.130	2	223129666	222888652	223370679	482027
Bin2_223.381	2	223380961	223370680	223391241	20561
Bin2_223.472	2	223471917	223391242	223552592	161350
Bin2_223.624	2	223624412	223552593	223696231	143638
Bin2_223.766	2	223766002	223696232	223835771	139539
Bin2_223.896	2	223896448	223835772	223957124	121352
Bin2_224.066	2	224066432	223957125	224175738	218613
Bin2_224.213	2	224212804	224175739	224249868	74129
Bin2_224.417	2	224416952	224249869	224584034	334165
Bin2_224.626	2	224626292	224584035	224668549	84514
Bin2_224.839	2	224838942	224668550	225009333	340783
Bin2_225.303	2	225303422	225009334	225597509	588175
Bin2_225.603	2	225603360	225597510	225609210	11700
Bin2_225.719	2	225719072	225609211	225828932	219721
Bin2_225.907	2	225906858	225828933	225984782	155849
Bin2_226.091	2	226090994	225984783	226197204	212421
Bin2_226.222	2	226221592	226197205	226245979	48774
Bin2_226.268	2	226267524	226245980	226289067	43087
Bin2_226.410	2	226410328	226289068	226531587	242519
Bin2_226.790	2	226790194	226531588	227048800	517212
Bin2_227.068	2	227068257	227048801	227087712	38911
Bin2_228.071	2	228071356	227087713	229054998	1967285
Bin2_229.359	2	229358783	229054999	229662566	607567
Bin2_229.767	2	229766776	229662567	229870985	208418
Bin2_229.875	2	229874693	229870987	229878399	7412
Bin2_229.925	2	229924634	229878400	229970867	92467
Bin2_230.046	2	230045914	229970868	230120959	150091
Bin2_230.246	2	230246130	230120960	230371299	250339
Bin2_230.510	2	230510444	230371300	230649587	278287
Bin2_230.837	2	230836513	230649588	231023438	373850
Bin2_231.109	2	231108610	231023439	231193780	170341
Bin2_231.247	2	231246662	231193781	231299543	105762
Bin2_231.453	2	231453326	231299544	231607108	307564
Bin2_232.134	2	232134133	231607109	232661156	1054047
Bin2_232.715	2	232714907	232661157	232768657	107500
Bin2_232.905	2	232905201	232768658	233041743	273085
Bin2_233.108	2	233107925	233041744	233174106	132362
Bin2_233.178	2	233177895	233174107	233181683	7576
Bin2_233.286	2	233286347	233181684	233391010	209326
Bin2_233.450	2	233449903	233391011	233508794	117783
Bin2_233.528	2	233527631	233508795	233546467	37672
Bin2_233.604	2	233604244	233546468	233662020	115552
Bin2_233.757	2	233757338	233662021	233852655	190634
Bin2_234.484	2	234484479	233852656	235116302	1263646
Bin2_235.162	2	235161545	235116303	235206787	90484
Bin2_235.226	2	235225711	235206788	235244633	37845
Bin2_235.278	2	235277960	235244634	235311285	66651
Bin2_235.564	2	235563852	235311286	235816418	505132
Bin2_235.895	2	235894633	235816419	235972846	156427
Bin2_236.423	2	236422690	235972847	236872533	899686
Bin2_237.331	2	237331226	236872534	237789918	917384
Bin3_0.987	3	986579	1	1973156	1973155
Bin3_2.037	3	2036923	1973157	2100688	127531
Bin3_2.275	3	2275370	2100689	2450050	349361
Bin3_2.475	3	2474931	2450051	2499811	49760
Bin3_2.554	3	2554428	2499812	2609044	109232
Bin3_2.641	3	2641269	2609045	2673492	64447
Bin3_2.723	3	2722603	2673493	2771713	98220
Bin3_2.776	3	2776435	2771714	2781155	9441
Bin3_2.938	3	2937815	2781156	3094474	313318
Bin3_3.108	3	3108120	3094475	3121765	27290
Bin3_3.153	3	3153093	3121766	3184419	62653
Bin3_3.303	3	3303204	3184420	3421987	237567
Bin3_3.472	3	3472014	3421988	3522039	100051
Bin3_3.536	3	3536023	3522040	3550005	27965
Bin3_3.686	3	3686305	3550006	3822604	272598
Bin3_3.868	3	3868264	3822605	3913923	91318
Bin3_3.918	3	3918217	3913924	3922510	8586
Bin3_3.958	3	3957624	3922511	3992736	70225
Bin3_4.324	3	4324279	3992737	4655821	663084
Bin3_4.746	3	4745751	4655822	4835680	179858
Bin3_4.866	3	4866166	4835681	4896651	60970
Bin3_5.301	3	5301184	4896652	5705716	809064
Bin3_5.747	3	5747463	5705717	5789209	83492
Bin3_5.820	3	5820111	5789210	5851011	61801
Bin3_5.902	3	5901768	5851012	5952524	101512
Bin3_5.976	3	5975536	5952525	5998546	46021
Bin3_6.052	3	6051912	5998547	6105276	106729
Bin3_6.396	3	6395752	6105277	6686226	580949
Bin3_6.828	3	6828020	6686227	6969813	283586
Bin3_7.054	3	7053657	6969814	7137499	167685
Bin3_7.173	3	7173047	7137500	7208593	71093
Bin3_7.572	3	7571641	7208594	7934688	726094
Bin3_7.992	3	7991957	7934689	8049224	114535
Bin3_8.158	3	8158029	8049225	8266832	217607
Bin3_8.548	3	8547759	8266833	8828684	561851
Bin3_8.853	3	8853279	8828685	8877873	49188
Bin3_8.928	3	8927676	8877874	8977477	99603
Bin3_9.011	3	9011147	8977478	9044816	67338
Bin3_9.085	3	9085236	9044817	9125654	80837
Bin3_9.211	3	9211014	9125655	9296372	170717
Bin3_9.312	3	9311862	9296373	9327350	30977
Bin3_9.391	3	9390719	9327351	9454086	126735
Bin3_9.629	3	9629186	9454087	9804284	350197
Bin3_9.813	3	9812917	9804285	9821548	17263
Bin3_10.049	3	10049257	9821549	10276964	455415
Bin3_10.372	3	10372336	10276965	10467707	190742
Bin3_10.475	3	10475250	10467708	10482791	15083
Bin3_10.588	3	10587704	10482792	10692616	209824
Bin3_11.296	3	11296139	10692617	11899661	1207044
Bin3_12.019	3	12018791	11899662	12137919	238257
Bin3_12.511	3	12510942	12137920	12883964	746044
Bin3_12.913	3	12913423	12883965	12942881	58916
Bin3_13.004	3	13003638	12942882	13064394	121512
Bin3_13.287	3	13287351	13064395	13510306	445911
Bin3_13.777	3	13777100	13510307	14043892	533585
Bin3_14.200	3	14199712	14043893	14355530	311637
Bin3_14.620	3	14620415	14355531	14885299	529768
Bin3_14.933	3	14933372	14885300	14981444	96144
Bin3_15.110	3	15110232	14981445	15239018	257573
Bin3_15.625	3	15624983	15239019	16010947	771928
Bin3_16.525	3	16524890	16010948	17038831	1027883
Bin3_17.435	3	17435453	17038832	17832073	793241
Bin3_17.941	3	17941175	17832074	18050275	218201
Bin3_18.159	3	18158539	18050276	18266802	216526
Bin3_18.633	3	18633485	18266803	19000167	733364
Bin3_19.266	3	19266498	19000168	19532828	532660
Bin3_19.607	3	19606526	19532829	19680222	147393
Bin3_19.737	3	19736840	19680223	19793456	113233
Bin3_19.798	3	19797818	19793457	19802178	8721
Bin3_19.890	3	19890462	19802179	19978744	176565
Bin3_20.286	3	20286292	19978745	20593838	615093
Bin3_20.973	3	20973432	20593839	21353024	759185
Bin3_21.440	3	21439632	21353025	21526239	173214
Bin3_21.546	3	21545625	21526240	21565010	38770
Bin3_21.603	3	21603496	21565011	21641980	76969
Bin3_21.850	3	21850368	21641981	22058755	416774
Bin3_22.512	3	22511747	22058756	22964737	905981
Bin3_22.991	3	22991452	22964740	23018163	53423
Bin3_23.072	3	23071520	23018164	23124876	106712
Bin3_23.151	3	23150887	23124877	23176896	52019
Bin3_23.511	3	23511411	23176897	23845925	669028
Bin3_24.085	3	24085397	23845926	24324868	478942
Bin3_24.393	3	24393291	24324869	24461712	136843
Bin3_24.810	3	24810493	24461713	25159273	697560
Bin3_25.241	3	25240607	25159274	25321939	162665
Bin3_25.390	3	25389827	25321940	25457713	135773
Bin3_25.885	3	25885172	25457714	26312629	854915
Bin3_27.007	3	27007332	26312630	27702034	1389404
Bin3_28.113	3	28112632	27702035	28523228	821193
Bin3_28.581	3	28580545	28523229	28637860	114631
Bin3_29.047	3	29047411	28637861	29456961	819100
Bin3_29.469	3	29469161	29456962	29481359	24397
Bin3_29.550	3	29549552	29481360	29617743	136383
Bin3_29.898	3	29898075	29617744	30178406	560662
Bin3_30.785	3	30784782	30178407	31391157	1212750
Bin3_31.714	3	31714318	31391158	32037477	646319
Bin3_32.063	3	32063341	32037478	32089204	51726
Bin3_32.574	3	32573932	32089205	33058659	969454
Bin3_33.316	3	33315677	33058660	33572694	514034
Bin3_33.718	3	33718466	33572695	33864236	291541
Bin3_34.056	3	34056038	33864237	34247838	383601
Bin3_34.279	3	34279466	34247839	34311093	63254
Bin3_34.354	3	34354470	34311094	34397845	86751
Bin3_34.818	3	34818235	34397846	35238624	840778
Bin3_35.733	3	35732840	35238625	36227054	988429
Bin3_36.410	3	36409872	36227055	36592689	365634
Bin3_36.914	3	36913945	36592690	37235200	642510
Bin3_39.260	3	39259967	37235201	41284732	4049531
Bin3_42.921	3	42920820	41284733	44556907	3272174
Bin3_46.089	3	46089188	44556908	47621468	3064560
Bin3_48.300	3	48300238	47621469	48979006	1357537
Bin3_49.674	3	49673645	48979007	50368283	1389276
Bin3_50.755	3	50754693	50368284	51141101	772817
Bin3_51.187	3	51187219	51141102	51233335	92233
Bin3_51.338	3	51337567	51233336	51441798	208462
Bin3_52.146	3	52145964	51441799	52850128	1408329
Bin3_52.901	3	52900596	52850129	52951062	100933
Bin3_53.363	3	53362616	52951063	53774168	823105
Bin3_54.032	3	54031725	53774169	54289280	515111
Bin3_54.307	3	54306955	54289281	54324629	35348
Bin3_54.845	3	54845005	54324630	55365379	1040749
Bin3_55.489	3	55488819	55365380	55612258	246878
Bin3_56.351	3	56351250	55612259	57090240	1477981
Bin3_57.539	3	57538820	57090241	57987398	897157
Bin3_58.513	3	58513159	57987399	59038919	1051520
Bin3_59.428	3	59427941	59038920	59816962	778042
Bin3_60.576	3	60576292	59816963	61335621	1518658
Bin3_62.651	3	62650851	61335622	63966080	2630458
Bin3_65.894	3	65893539	63966081	67820997	3854916
Bin3_67.857	3	67856609	67820998	67892219	71221
Bin3_68.401	3	68401101	67892220	68909982	1017762
Bin3_73.287	3	73286891	68909983	77663799	8753816
Bin3_79.258	3	79257564	77663800	80851327	3187527
Bin3_83.309	3	83308708	80851328	85766088	4914760
Bin3_85.931	3	85931148	85766089	86096206	330117
Bin3_86.153	3	86153159	86096207	86210110	113903
Bin3_86.255	3	86255315	86210111	86300518	90407
Bin3_87.203	3	87203342	86300519	88106164	1805645
Bin3_88.614	3	88613867	88106165	89121569	1015404
Bin3_89.131	3	89131499	89121570	89141427	19857
Bin3_90.425	3	90425040	89141428	91708652	2567224
Bin3_94.878	3	94878361	91708653	98048068	6339415
Bin3_98.299	3	98298651	98048069	98549233	501164
Bin3_98.681	3	98681267	98549234	98813300	264066
Bin3_105.502	3	105502331	98813301	112191361	13378060
Bin3_113.282	3	113281958	112191362	114372553	2181191
Bin3_114.433	3	114433461	114372554	114494367	121813
Bin3_116.091	3	116090573	114494368	117686777	3192409
Bin3_117.889	3	117888865	117686778	118090951	404173
Bin3_118.509	3	118509422	118090952	118927891	836939
Bin3_119.014	3	119013627	118927892	119099361	171469
Bin3_119.177	3	119176511	119099362	119253659	154297
Bin3_119.600	3	119600193	119253660	119946725	693065
Bin3_120.504	3	120504453	119946726	121062179	1115453
Bin3_121.230	3	121229517	121062180	121396854	334674
Bin3_121.592	3	121591553	121396855	121786250	389395
Bin3_122.022	3	122021575	121786251	122256898	470647
Bin3_122.306	3	122305704	122256899	122354509	97610
Bin3_122.434	3	122434202	122354510	122513893	159383
Bin3_122.648	3	122648182	122513894	122782470	268576
Bin3_123.293	3	123293142	122782471	123803813	1021342
Bin3_124.652	3	124652297	123803814	125500780	1696966
Bin3_125.844	3	125844488	125500781	126188195	687414
Bin3_126.925	3	126925184	126188196	127662172	1473976
Bin3_127.768	3	127767983	127662173	127873793	211620
Bin3_127.958	3	127958358	127873794	128042921	169127
Bin3_128.154	3	128154219	128042922	128265515	222593
Bin3_128.476	3	128476006	128265516	128686496	420980
Bin3_128.823	3	128822985	128686497	128959473	272976
Bin3_128.977	3	128976960	128959474	128994445	34971
Bin3_129.535	3	129534801	128994446	130075156	1080710
Bin3_130.095	3	130095058	130075157	130114959	39802
Bin3_130.924	3	130924166	130114960	131733371	1618411
Bin3_131.755	3	131754700	131733372	131776028	42656
Bin3_132.033	3	132033255	131776029	132290481	514452
Bin3_132.581	3	132580845	132290482	132871208	580726
Bin3_133.457	3	133456636	132871209	134042062	1170853
Bin3_134.441	3	134441383	134042063	134840703	798640
Bin3_134.894	3	134893681	134840704	134946657	105953
Bin3_134.985	3	134985370	134946658	135024082	77424
Bin3_135.309	3	135308659	135024083	135593235	569152
Bin3_135.893	3	135892783	135593236	136192329	599093
Bin3_136.205	3	136204606	136192330	136216882	24552
Bin3_136.313	3	136313197	136216883	136409510	192627
Bin3_136.501	3	136500838	136409511	136592164	182653
Bin3_136.721	3	136720543	136592165	136848921	256756
Bin3_137.114	3	137114022	136848922	137379122	530200
Bin3_137.890	3	137889854	137379123	138400585	1021462
Bin3_138.428	3	138428174	138400586	138455761	55175
Bin3_138.502	3	138502206	138455762	138548650	92888
Bin3_138.880	3	138879669	138548651	139210686	662035
Bin3_139.231	3	139230820	139210687	139250953	40266
Bin3_139.499	3	139498684	139250954	139746413	495459
Bin3_139.899	3	139899257	139746414	140052099	305685
Bin3_140.365	3	140365324	140052101	140678547	626446
Bin3_140.990	3	140990100	140678548	141301652	623104
Bin3_141.367	3	141366911	141301653	141432169	130516
Bin3_141.999	3	141998731	141432170	142565291	1133121
Bin3_142.770	3	142769639	142565292	142973986	408694
Bin3_143.086	3	143085788	142973987	143197589	223602
Bin3_143.219	3	143219328	143197590	143241065	43475
Bin3_143.342	3	143341617	143241066	143442168	201102
Bin3_144.476	3	144476032	143442169	145509895	2067726
Bin3_145.513	3	145513065	145509896	145516233	6337
Bin3_146.050	3	146049533	145516234	146582831	1066597
Bin3_146.595	3	146594839	146582832	146606846	24014
Bin3_146.824	3	146823776	146606847	147040705	433858
Bin3_147.241	3	147240682	147040706	147440658	399952
Bin3_147.507	3	147507314	147440659	147573969	133310
Bin3_147.617	3	147617331	147573970	147660691	86721
Bin3_148.048	3	148047970	147660692	148435247	774555
Bin3_148.514	3	148513968	148435248	148592687	157439
Bin3_148.714	3	148714075	148592688	148835461	242773
Bin3_148.876	3	148875617	148835462	148915771	80309
Bin3_149.199	3	149198598	148915772	149481423	565651
Bin3_149.789	3	149789098	149481424	150096772	615348
Bin3_150.135	3	150134546	150096773	150172319	75546
Bin3_150.279	3	150278909	150172320	150385498	213178
Bin3_150.812	3	150812044	150385499	151238588	853089
Bin3_151.444	3	151444492	151238589	151650395	411806
Bin3_151.949	3	151948691	151650396	152246985	596589
Bin3_153.270	3	153269659	152246986	154292332	2045346
Bin3_154.530	3	154529613	154292333	154766892	474559
Bin3_155.107	3	155107168	154766893	155447443	680550
Bin3_155.464	3	155463817	155447444	155480190	32746
Bin3_155.895	3	155895451	155480191	156310710	830519
Bin3_156.318	3	156318473	156310711	156326234	15523
Bin3_156.493	3	156493184	156326235	156660133	333898
Bin3_156.894	3	156894471	156660134	157128808	468674
Bin3_157.357	3	157357159	157128809	157585509	456700
Bin3_157.683	3	157682922	157585510	157780334	194824
Bin3_158.378	3	158377660	157780335	158974985	1194650
Bin3_159.380	3	159380316	158974986	159785646	810660
Bin3_159.819	3	159819263	159785647	159852878	67231
Bin3_160.800	3	160800388	159852879	161747897	1895018
Bin3_161.881	3	161881034	161747898	162014170	266272
Bin3_162.036	3	162035840	162014171	162057508	43337
Bin3_162.063	3	162063377	162057509	162069245	11736
Bin3_163.784	3	163784009	162069246	165498771	3429525
Bin3_165.577	3	165576740	165498772	165654708	155936
Bin3_165.711	3	165710666	165654709	165766622	111913
Bin3_165.772	3	165771500	165766623	165776377	9754
Bin3_165.838	3	165837991	165776378	165899604	123226
Bin3_165.903	3	165903229	165899605	165906852	7247
Bin3_165.917	3	165916783	165906853	165926712	19859
Bin3_166.199	3	166199498	165926713	166472282	545569
Bin3_166.645	3	166645005	166472283	166817726	345443
Bin3_166.957	3	166956713	166817727	167095698	277971
Bin3_167.288	3	167287561	167095699	167479423	383724
Bin3_167.505	3	167505227	167479424	167531029	51605
Bin3_167.629	3	167629053	167531030	167727076	196046
Bin3_168.519	3	168518866	167727077	169310655	1583578
Bin3_169.345	3	169345053	169310656	169379449	68793
Bin3_169.828	3	169828170	169379450	170276889	897439
Bin3_170.283	3	170282677	170276890	170288464	11574
Bin3_170.435	3	170434894	170288465	170581323	292858
Bin3_171.027	3	171026899	170581324	171472474	891150
Bin3_171.856	3	171856277	171472475	172240078	767603
Bin3_172.477	3	172476997	172240079	172713914	473835
Bin3_173.117	3	173117259	172713915	173520602	806687
Bin3_173.557	3	173557321	173520603	173594038	73435
Bin3_174.048	3	174048309	173594039	174502579	908540
Bin3_174.840	3	174839721	174502580	175176861	674281
Bin3_175.188	3	175188376	175176862	175199890	23028
Bin3_175.460	3	175459579	175199891	175719267	519376
Bin3_175.726	3	175725918	175719268	175732567	13299
Bin3_175.742	3	175742095	175732568	175751622	19054
Bin3_175.787	3	175786930	175751623	175822236	70613
Bin3_175.868	3	175867910	175822237	175913582	91345
Bin3_176.001	3	176000731	175913583	176087879	174296
Bin3_176.210	3	176210077	176087880	176332273	244393
Bin3_176.366	3	176366283	176332274	176400292	68018
Bin3_176.477	3	176476964	176400293	176553635	153342
Bin3_176.575	3	176574775	176553636	176595913	42277
Bin3_176.762	3	176761986	176595914	176928057	332143
Bin3_177.000	3	176999643	176928058	177071227	143169
Bin3_177.594	3	177594385	177071228	178117542	1046314
Bin3_178.369	3	178369103	178117543	178620662	503119
Bin3_178.944	3	178943904	178620663	179267144	646481
Bin3_179.410	3	179409817	179267145	179552489	285344
Bin3_179.562	3	179562041	179552490	179571591	19101
Bin3_179.672	3	179672381	179571592	179773169	201577
Bin3_179.818	3	179818119	179773171	179863066	89895
Bin3_179.959	3	179959229	179863067	180055390	192323
Bin3_180.128	3	180128022	180055391	180200652	145261
Bin3_180.378	3	180378011	180200653	180555368	354715
Bin3_180.564	3	180563652	180555369	180571935	16566
Bin3_181.066	3	181066273	180571936	181560609	988673
Bin3_181.586	3	181586464	181560610	181612318	51708
Bin3_181.678	3	181677729	181612319	181743138	130819
Bin3_182.291	3	182290815	181743139	182838491	1095352
Bin3_183.103	3	183103010	182838493	183367526	529033
Bin3_183.781	3	183781260	183367527	184194993	827466
Bin3_184.267	3	184266785	184194994	184338575	143581
Bin3_184.661	3	184660949	184338576	184983321	644745
Bin3_184.986	3	184986193	184983322	184989064	5742
Bin3_185.365	3	185365490	184989065	185741915	752850
Bin3_186.249	3	186249255	185741916	186756594	1014678
Bin3_186.908	3	186908154	186756595	187059712	303117
Bin3_187.412	3	187412326	187059713	187764938	705225
Bin3_187.873	3	187872780	187764939	187980621	215682
Bin3_188.054	3	188053883	187980622	188127143	146521
Bin3_188.137	3	188137202	188127144	188147259	20115
Bin3_188.565	3	188564749	188147260	188982238	834978
Bin3_189.058	3	189058478	188982239	189134716	152477
Bin3_189.686	3	189685815	189134717	190236912	1102195
Bin3_190.281	3	190281393	190236913	190325872	88959
Bin3_190.498	3	190497615	190325873	190669356	343483
Bin3_191.737	3	191737337	190669357	192805317	2135960
Bin3_192.887	3	192887331	192805318	192969343	164025
Bin3_193.369	3	193369071	192969344	193768797	799453
Bin3_193.813	3	193812520	193768798	193856241	87443
Bin3_193.982	3	193981551	193856242	194106859	250617
Bin3_194.593	3	194592798	194106860	195078735	971875
Bin3_195.278	3	195278383	195078736	195478029	399293
Bin3_195.823	3	195823228	195478030	196168425	690395
Bin3_196.180	3	196180435	196168426	196192444	24018
Bin3_196.231	3	196230877	196192445	196269309	76864
Bin3_196.384	3	196384018	196269310	196498725	229415
Bin3_198.200	3	198199870	196498726	199901014	3402288
Bin3_199.914	3	199913534	199901015	199926053	25038
Bin3_200.190	3	200190216	199926054	200454378	528324
Bin3_200.878	3	200878065	200454379	201301751	847372
Bin3_201.339	3	201338707	201301752	201375661	73909
Bin3_201.544	3	201544002	201375662	201712341	336679
Bin3_201.945	3	201945444	201712342	202178546	466204
Bin3_202.218	3	202218431	202178547	202258314	79767
Bin3_202.386	3	202385766	202258315	202513216	254901
Bin3_202.572	3	202571909	202513217	202630601	117384
Bin3_202.710	3	202710342	202630602	202790081	159479
Bin3_202.851	3	202850703	202790082	202911323	121241
Bin3_204.175	3	204175428	202911324	205439532	2528208
Bin3_205.462	3	205462091	205439533	205484648	45115
Bin3_205.521	3	205521448	205484649	205558246	73597
Bin3_205.913	3	205912610	205558247	206266973	708726
Bin3_206.481	3	206480966	206266974	206694958	427984
Bin3_206.728	3	206727861	206694959	206760762	65803
Bin3_207.029	3	207029219	206760763	207297674	536911
Bin3_207.567	3	207566646	207297675	207835617	537942
Bin3_207.839	3	207838659	207835618	207841700	6082
Bin3_207.981	3	207980951	207841701	208120201	278500
Bin3_208.370	3	208370465	208120202	208620727	500525
Bin3_208.701	3	208700826	208620728	208780924	160196
Bin3_208.889	3	208889122	208780925	208997318	216393
Bin3_209.084	3	209084077	208997319	209170834	173515
Bin3_209.400	3	209400211	209170835	209629586	458751
Bin3_209.712	3	209712193	209629587	209794798	165211
Bin3_209.840	3	209839514	209794799	209884229	89430
Bin3_209.942	3	209941630	209884230	209999029	114799
Bin3_210.004	3	210003908	209999030	210008786	9756
Bin3_210.382	3	210382092	210008787	210755397	746610
Bin3_210.792	3	210791681	210755398	210827963	72565
Bin3_210.887	3	210887144	210827964	210946324	118360
Bin3_211.051	3	211051123	210946325	211155920	209595
Bin3_211.280	3	211279650	211155921	211403378	247457
Bin3_211.725	3	211725197	211403379	212047015	643636
Bin3_212.060	3	212060129	212047016	212073241	26225
Bin3_212.079	3	212079195	212073243	212085146	11903
Bin3_212.229	3	212229399	212085147	212373651	288504
Bin3_212.416	3	212415652	212373652	212457651	83999
Bin3_213.167	3	213167139	212457652	213876625	1418973
Bin3_213.879	3	213879322	213876626	213882018	5392
Bin3_214.521	3	214520736	213882019	215159452	1277433
Bin3_215.165	3	215164791	215159453	215170129	10676
Bin3_215.269	3	215268777	215170130	215367424	197294
Bin3_215.394	3	215394145	215367425	215420864	53439
Bin3_215.437	3	215437443	215420865	215454020	33155
Bin3_216.376	3	216375656	215454021	217297291	1843270
Bin3_217.301	3	217301101	217297292	217304909	7617
Bin3_217.421	3	217420566	217304910	217536221	231311
Bin3_217.591	3	217591377	217536222	217646532	110310
Bin3_217.693	3	217692704	217646533	217738875	92342
Bin3_217.910	3	217910217	217738876	218081557	342681
Bin3_218.085	3	218084858	218081558	218088157	6599
Bin3_218.220	3	218219808	218088158	218351458	263300
Bin3_218.355	3	218354898	218351459	218358336	6877
Bin3_218.514	3	218514402	218358337	218670466	312129
Bin3_219.164	3	219164187	218670467	219657907	987440
Bin3_219.663	3	219663413	219657908	219668918	11010
Bin3_219.722	3	219722058	219668919	219775197	106278
Bin3_219.793	3	219793103	219775198	219811008	35810
Bin3_219.960	3	219960488	219811009	220109967	298958
Bin3_220.539	3	220539043	220109968	220968118	858150
Bin3_220.974	3	220973955	220968119	220979790	11671
Bin3_221.228	3	221228361	220979791	221476930	497139
Bin3_221.524	3	221523654	221476931	221570376	93445
Bin3_221.777	3	221776616	221570377	221982854	412477
Bin3_221.992	3	221991604	221982855	222000353	17498
Bin3_222.019	3	222019304	222000354	222038254	37900
Bin3_222.257	3	222257050	222038255	222475845	437590
Bin3_222.795	3	222794637	222475846	223113427	637581
Bin3_223.685	3	223684748	223113428	224256067	1142639
Bin3_224.673	3	224672785	224256068	225089501	833433
Bin3_225.099	3	225099358	225089502	225109213	19711
Bin3_225.146	3	225145954	225109214	225182693	73479
Bin3_225.362	3	225361946	225182694	225541197	358503
Bin3_225.700	3	225699676	225541198	225858153	316955
Bin3_225.921	3	225920817	225858154	225983480	125326
Bin3_226.079	3	226078563	225983481	226173645	190164
Bin3_226.609	3	226609245	226173646	227044843	871197
Bin3_227.056	3	227055724	227044844	227066603	21759
Bin3_227.110	3	227109660	227066604	227152715	86111
Bin3_227.161	3	227161163	227152716	227169610	16894
Bin3_227.241	3	227241147	227169611	227312682	143071
Bin3_227.377	3	227377247	227312683	227441810	129127
Bin3_227.473	3	227473058	227441811	227504305	62494
Bin3_227.536	3	227535555	227504306	227566803	62497
Bin3_227.709	3	227708886	227566804	227850967	284163
Bin3_227.904	3	227904204	227850968	227957439	106471
Bin3_228.511	3	228510773	227957440	229064106	1106666
Bin3_229.279	3	229279142	229064107	229494176	430069
Bin3_229.499	3	229499371	229494177	229504565	10388
Bin3_229.734	3	229734027	229504566	229963487	458921
Bin3_229.983	3	229982913	229963488	230002338	38850
Bin3_230.238	3	230237930	230002339	230473520	471181
Bin3_230.565	3	230564599	230473521	230655676	182155
Bin3_230.664	3	230663805	230655677	230671932	16255
Bin3_230.687	3	230687032	230671933	230702130	30197
Bin3_230.707	3	230707347	230702131	230712563	10432
Bin3_231.423	3	231422549	230712564	232132534	1419970
Bin4_0.743	4	743232	1	1486463	1486462
Bin4_1.492	4	1492338	1486464	1498212	11748
Bin4_1.780	4	1780479	1498213	2062744	564531
Bin4_2.246	4	2245840	2062745	2428934	366189
Bin4_2.461	4	2461297	2428935	2493659	64724
Bin4_2.553	4	2552992	2493661	2612323	118662
Bin4_2.689	4	2689124	2612324	2765924	153600
Bin4_2.905	4	2904862	2765925	3043798	277873
Bin4_3.078	4	3077843	3043799	3111887	68088
Bin4_3.179	4	3178861	3111888	3245834	133946
Bin4_3.383	4	3383079	3245835	3520323	274488
Bin4_3.571	4	3571412	3520324	3622499	102175
Bin4_3.910	4	3910473	3622500	4198446	575946
Bin4_4.225	4	4224876	4198447	4251305	52858
Bin4_4.265	4	4265032	4251306	4278758	27452
Bin4_4.344	4	4343707	4278759	4408654	129895
Bin4_4.574	4	4574340	4408655	4740024	331369
Bin4_4.745	4	4745485	4740025	4750944	10919
Bin4_4.772	4	4772205	4750945	4793464	42519
Bin4_4.803	4	4802680	4793465	4811895	18430
Bin4_4.913	4	4912892	4811896	5013888	201992
Bin4_5.107	4	5107260	5013889	5200630	186741
Bin4_5.601	4	5601414	5200631	6002196	801565
Bin4_6.054	4	6054054	6002197	6105911	103714
Bin4_6.229	4	6228955	6105912	6351997	246085
Bin4_6.393	4	6393403	6351998	6434807	82809
Bin4_6.444	4	6444333	6434808	6453857	19049
Bin4_6.466	4	6466312	6453858	6478765	24907
Bin4_6.543	4	6543367	6478766	6607968	129202
Bin4_6.792	4	6792035	6607969	6976101	368132
Bin4_6.995	4	6995429	6976102	7014756	38654
Bin4_7.043	4	7043292	7014757	7071827	57070
Bin4_7.125	4	7124944	7071828	7178059	106231
Bin4_8.146	4	8145653	7178060	9113245	1935185
Bin4_9.400	4	9400015	9113246	9686783	573537
Bin4_9.695	4	9695438	9686784	9704092	17308
Bin4_9.839	4	9838970	9704093	9973847	269754
Bin4_10.053	4	10053120	9973848	10132391	158543
Bin4_10.177	4	10177257	10132392	10222121	89729
Bin4_10.358	4	10357679	10222122	10493235	271113
Bin4_10.522	4	10522152	10493236	10551067	57831
Bin4_10.577	4	10577252	10551068	10603436	52368
Bin4_10.633	4	10632802	10603437	10662166	58729
Bin4_11.174	4	11173744	10662167	11685320	1023153
Bin4_11.763	4	11763019	11685321	11840717	155396
Bin4_11.857	4	11856887	11840718	11873056	32338
Bin4_11.886	4	11886148	11873057	11899238	26181
Bin4_12.062	4	12062405	11899239	12225571	326332
Bin4_12.631	4	12631038	12225572	13036503	810931
Bin4_13.371	4	13371464	13036504	13706423	669919
Bin4_14.046	4	14046249	13706424	14386074	679650
Bin4_14.393	4	14393249	14386075	14400422	14347
Bin4_14.640	4	14639768	14400423	14879112	478689
Bin4_15.012	4	15011727	14879113	15144341	265228
Bin4_15.220	4	15219505	15144342	15294668	150326
Bin4_15.449	4	15449130	15294669	15603591	308922
Bin4_15.619	4	15618949	15603592	15634306	30714
Bin4_16.288	4	16288132	15634307	16941957	1307650
Bin4_17.054	4	17053611	16941958	17165264	223306
Bin4_17.201	4	17201478	17165265	17237691	72426
Bin4_17.383	4	17382944	17237692	17528195	290503
Bin4_17.687	4	17686909	17528196	17845622	317426
Bin4_17.885	4	17884739	17845623	17923854	78231
Bin4_18.168	4	18167555	17923855	18411255	487400
Bin4_18.544	4	18544389	18411256	18677521	266265
Bin4_18.750	4	18749881	18677522	18822240	144718
Bin4_19.077	4	19077403	18822241	19332564	510323
Bin4_19.779	4	19778641	19332565	20224717	892152
Bin4_20.324	4	20324083	20224718	20423447	198729
Bin4_20.792	4	20791806	20423448	21160163	736715
Bin4_21.385	4	21385095	21160164	21610025	449861
Bin4_21.644	4	21643991	21610026	21677956	67930
Bin4_23.053	4	23052623	21677957	24427289	2749332
Bin4_24.457	4	24456540	24427290	24485789	58499
Bin4_24.503	4	24503208	24485790	24520625	34835
Bin4_24.942	4	24941864	24520626	25363101	842475
Bin4_25.819	4	25819102	25363102	26275102	912000
Bin4_26.595	4	26595350	26275103	26915597	640494
Bin4_27.063	4	27063467	26915598	27211335	295737
Bin4_28.152	4	28151855	27211336	29092373	1881037
Bin4_29.126	4	29126358	29092374	29160341	67967
Bin4_30.011	4	30011006	29160342	30861670	1701328
Bin4_31.098	4	31098252	30861671	31334832	473161
Bin4_31.369	4	31368918	31334833	31403003	68170
Bin4_31.502	4	31501592	31403004	31600179	197175
Bin4_31.757	4	31757445	31600180	31914710	314530
Bin4_32.043	4	32043079	31914711	32171447	256736
Bin4_32.224	4	32223541	32171448	32275633	104185
Bin4_32.559	4	32558510	32275634	32841386	565752
Bin4_33.021	4	33020748	32841387	33200108	358721
Bin4_33.653	4	33652907	33200109	34105705	905596
Bin4_34.676	4	34675798	34105706	35245889	1140183
Bin4_35.846	4	35846136	35245890	36446382	1200492
Bin4_36.835	4	36835069	36446383	37223755	777372
Bin4_37.425	4	37424784	37223756	37625811	402055
Bin4_37.919	4	37919394	37625812	38212975	587163
Bin4_38.398	4	38397553	38212976	38582130	369154
Bin4_39.082	4	39082091	38582131	39582050	999919
Bin4_40.587	4	40586768	39582051	41591485	2009434
Bin4_42.047	4	42047324	41591486	42503161	911675
Bin4_47.918	4	47917922	42503162	53332681	10829519
Bin4_54.377	4	54377232	53332682	55421782	2089100
Bin4_55.695	4	55694758	55421783	55967733	545950
Bin4_57.644	4	57644022	55967734	59320310	3352576
Bin4_59.349	4	59349353	59320311	59378394	58083
Bin4_60.821	4	60820632	59378395	62262868	2884473
Bin4_67.139	4	67138634	62262869	72014398	9751529
Bin4_72.044	4	72044123	72014399	72073846	59447
Bin4_72.133	4	72133269	72073847	72192690	118843
Bin4_72.922	4	72921875	72192691	73651058	1458367
Bin4_74.564	4	74564237	73651059	75477414	1826355
Bin4_75.839	4	75838760	75477415	76200105	722690
Bin4_76.279	4	76278624	76200106	76357142	157036
Bin4_76.582	4	76581620	76357143	76806097	448954
Bin4_76.845	4	76844841	76806098	76883584	77486
Bin4_77.400	4	77399738	76883585	77915891	1032306
Bin4_78.193	4	78192600	77915892	78469308	553416
Bin4_78.751	4	78751173	78469309	79033036	563727
Bin4_79.325	4	79324812	79033037	79616586	583549
Bin4_81.269	4	81268624	79616587	82920661	3304074
Bin4_83.101	4	83101422	82920662	83282181	361519
Bin4_83.671	4	83670646	83282182	84059110	776928
Bin4_84.098	4	84097526	84059111	84135940	76829
Bin4_87.799	4	87798860	84135941	91461778	7325837
Bin4_93.687	4	93686806	91461779	95911832	4450053
Bin4_96.123	4	96122870	95911833	96333906	422073
Bin4_107.283	4	107283259	96333907	118232610	21898703
Bin4_119.595	4	119595380	118232611	120958149	2725538
Bin4_120.965	4	120965401	120958150	120972652	14502
Bin4_120.987	4	120987350	120972653	121002046	29393
Bin4_121.199	4	121199417	121002047	121396786	394739
Bin4_121.416	4	121415804	121396787	121434820	38033
Bin4_121.488	4	121488497	121434821	121542172	107351
Bin4_122.618	4	122617868	121542173	123693563	2151390
Bin4_123.870	4	123870233	123693564	124046902	353338
Bin4_124.366	4	124365607	124046903	124684311	637408
Bin4_124.689	4	124689180	124684312	124694048	9736
Bin4_124.849	4	124849027	124694049	125004005	309956
Bin4_125.039	4	125038511	125004006	125073016	69010
Bin4_125.322	4	125322449	125073017	125571880	498863
Bin4_125.697	4	125696768	125571881	125821655	249774
Bin4_125.917	4	125916966	125821656	126012275	190619
Bin4_126.018	4	126018311	126012276	126024346	12070
Bin4_126.067	4	126067417	126024347	126110487	86140
Bin4_126.245	4	126245036	126110488	126379584	269096
Bin4_126.440	4	126439771	126379585	126499956	120371
Bin4_126.863	4	126863382	126499957	127226807	726850
Bin4_127.433	4	127433167	127226808	127639526	412718
Bin4_127.762	4	127762283	127639527	127885038	245511
Bin4_127.945	4	127945329	127885039	128005618	120579
Bin4_128.036	4	128036344	128005619	128067068	61449
Bin4_128.081	4	128081177	128067069	128095285	28216
Bin4_129.291	4	129290756	128095286	130486225	2390939
Bin4_131.174	4	131174297	130486226	131862367	1376141
Bin4_131.875	4	131875175	131862368	131887981	25613
Bin4_131.965	4	131964577	131887982	132041171	153189
Bin4_132.660	4	132660216	132041172	133279260	1238088
Bin4_133.431	4	133430904	133279261	133582546	303285
Bin4_133.770	4	133770170	133582547	133957793	375246
Bin4_134.000	4	134000024	133957794	134042253	84459
Bin4_134.613	4	134613131	134042254	135184007	1141753
Bin4_135.429	4	135428987	135184008	135673965	489957
Bin4_135.727	4	135726675	135673966	135779383	105417
Bin4_135.851	4	135850627	135779384	135921870	142486
Bin4_136.457	4	136456895	135921871	136991919	1070048
Bin4_137.083	4	137083162	136991920	137174403	182483
Bin4_137.931	4	137931322	137174404	138688240	1513836
Bin4_138.728	4	138727584	138688241	138766926	78685
Bin4_138.879	4	138878964	138766927	138991000	224073
Bin4_139.556	4	139555603	138991001	140120204	1129203
Bin4_140.247	4	140247278	140120205	140374350	254145
Bin4_140.385	4	140384758	140374351	140395165	20814
Bin4_140.447	4	140446932	140395166	140498698	103532
Bin4_140.570	4	140570112	140498699	140641524	142825
Bin4_140.752	4	140752401	140641525	140863277	221752
Bin4_140.902	4	140901779	140863278	140940280	77002
Bin4_141.424	4	141424408	140940281	141908535	968254
Bin4_142.102	4	142101583	141908536	142294629	386093
Bin4_142.409	4	142408555	142294630	142522479	227849
Bin4_142.600	4	142599535	142522480	142676589	154109
Bin4_142.821	4	142821263	142676590	142965936	289346
Bin4_143.171	4	143171250	142965937	143376562	410625
Bin4_143.390	4	143390352	143376563	143404141	27578
Bin4_143.421	4	143421055	143404142	143437968	33826
Bin4_143.679	4	143679440	143437969	143920910	482941
Bin4_143.926	4	143926325	143920911	143931739	10828
Bin4_143.991	4	143990969	143931740	144050197	118457
Bin4_144.201	4	144200999	144050198	144351799	301601
Bin4_144.850	4	144849521	144351800	145347242	995442
Bin4_145.397	4	145396978	145347243	145446712	99469
Bin4_145.543	4	145543175	145446713	145639636	192923
Bin4_145.689	4	145689368	145639637	145739098	99461
Bin4_145.826	4	145826436	145739099	145913772	174673
Bin4_145.929	4	145929013	145913773	145944252	30479
Bin4_145.956	4	145956283	145944253	145968312	24059
Bin4_146.267	4	146267385	145968313	146566456	598143
Bin4_146.653	4	146652912	146566457	146739367	172910
Bin4_147.257	4	147256614	146739368	147773859	1034491
Bin4_149.346	4	149345765	147773860	150917670	3143810
Bin4_151.031	4	151031182	150917671	151144692	227021
Bin4_151.158	4	151158327	151144693	151171961	27268
Bin4_151.383	4	151383466	151171962	151594970	423008
Bin4_151.653	4	151653147	151594971	151711322	116351
Bin4_151.736	4	151735929	151711323	151760534	49211
Bin4_151.768	4	151768406	151760535	151776276	15741
Bin4_152.194	4	152194317	151776277	152612357	836080
Bin4_152.833	4	152833412	152612358	153054466	442108
Bin4_153.949	4	153948738	153054467	154843008	1788541
Bin4_154.935	4	154934706	154843009	155026402	183393
Bin4_155.130	4	155129920	155026403	155233437	207034
Bin4_155.246	4	155245628	155233438	155257817	24379
Bin4_155.598	4	155597884	155257818	155937949	680131
Bin4_156.182	4	156182212	155937950	156426473	488523
Bin4_156.485	4	156484765	156426474	156543055	116581
Bin4_156.643	4	156642890	156543056	156742723	199667
Bin4_157.341	4	157341153	156742724	157939581	1196857
Bin4_157.983	4	157982725	157939582	158025867	86285
Bin4_158.208	4	158208295	158025868	158390722	364854
Bin4_159.687	4	159687111	158390723	160983499	2592776
Bin4_161.086	4	161086228	160983500	161188956	205456
Bin4_161.383	4	161383467	161188957	161577976	389019
Bin4_161.827	4	161826684	161577977	162075391	497414
Bin4_162.225	4	162225188	162075392	162374983	299591
Bin4_162.753	4	162753409	162374984	163131833	756849
Bin4_163.177	4	163176565	163131834	163221295	89461
Bin4_163.360	4	163359568	163221296	163497840	276544
Bin4_163.692	4	163691653	163497841	163885464	387623
Bin4_163.928	4	163928304	163885465	163971143	85678
Bin4_164.018	4	164018220	163971144	164065296	94152
Bin4_165.221	4	165220960	164065297	166376623	2311326
Bin4_166.738	4	166738444	166376624	167100264	723640
Bin4_167.157	4	167157263	167100265	167214261	113996
Bin4_167.229	4	167228543	167214262	167242824	28562
Bin4_167.945	4	167945430	167242825	168648035	1405210
Bin4_170.155	4	170154574	168648036	171661112	3013076
Bin4_171.737	4	171737336	171661113	171813558	152445
Bin4_171.962	4	171962214	171813559	172110869	297310
Bin4_172.142	4	172142177	172110870	172173484	62614
Bin4_172.191	4	172191461	172173485	172209437	35952
Bin4_172.216	4	172215984	172209438	172222529	13091
Bin4_172.714	4	172714114	172222530	173205697	983167
Bin4_173.269	4	173268959	173205698	173332219	126521
Bin4_173.579	4	173579002	173332220	173825783	493563
Bin4_174.310	4	174309587	173825784	174793390	967606
Bin4_174.983	4	174983480	174793391	175173568	380177
Bin4_175.469	4	175468552	175173569	175763534	589965
Bin4_175.897	4	175896888	175763535	176030241	266706
Bin4_176.042	4	176041587	176030242	176052931	22689
Bin4_176.476	4	176476022	176052932	176899112	846180
Bin4_177.186	4	177185890	176899113	177472667	573554
Bin4_177.943	4	177943203	177472668	178413737	941069
Bin4_179.123	4	179122848	178413738	179831958	1418220
Bin4_180.054	4	180053822	179831959	180275685	443726
Bin4_180.343	4	180342901	180275686	180410115	134429
Bin4_180.473	4	180473408	180410116	180536699	126583
Bin4_181.188	4	181187632	180536700	181838563	1301863
Bin4_181.986	4	181986260	181838564	182133955	295391
Bin4_182.484	4	182483988	182133956	182834019	700063
Bin4_183.384	4	183383661	182834020	183933301	1099281
Bin4_184.131	4	184131275	183933302	184329248	395946
Bin4_184.657	4	184657010	184329249	184984771	655522
Bin4_185.005	4	185004554	184984772	185024335	39563
Bin4_185.071	4	185071271	185024336	185118205	93869
Bin4_185.409	4	185408915	185118206	185699623	581417
Bin4_185.765	4	185765237	185699624	185830849	131225
Bin4_185.885	4	185885092	185830851	185939332	108481
Bin4_185.993	4	185992790	185939333	186046246	106913
Bin4_186.133	4	186132783	186046247	186219319	173072
Bin4_186.453	4	186453332	186219320	186687343	468023
Bin4_186.951	4	186951191	186687344	187215038	527694
Bin4_187.858	4	187857781	187215039	188500522	1285483
Bin4_188.711	4	188711300	188500523	188922076	421553
Bin4_189.253	4	189252817	188922077	189583557	661480
Bin4_189.631	4	189631165	189583558	189678771	95213
Bin4_189.932	4	189932159	189678772	190185545	506773
Bin4_190.386	4	190385863	190185546	190586179	400633
Bin4_190.715	4	190714571	190586180	190842961	256781
Bin4_191.330	4	191330067	190842962	191817171	974209
Bin4_192.120	4	192120249	191817172	192423325	606153
Bin4_192.497	4	192496515	192423326	192569703	146377
Bin4_192.650	4	192650252	192569704	192730800	161096
Bin4_192.821	4	192820771	192730801	192910740	179939
Bin4_192.929	4	192929235	192910741	192947729	36988
Bin4_193.320	4	193320026	192947730	193692322	744592
Bin4_195.170	4	195170197	193692323	196648070	2955747
Bin4_196.668	4	196668352	196648071	196688632	40561
Bin4_196.706	4	196706285	196688633	196723936	35303
Bin4_196.867	4	196866556	196723937	197009174	285237
Bin4_197.015	4	197014568	197009175	197019960	10785
Bin4_197.078	4	197078311	197019961	197136660	116699
Bin4_197.183	4	197182512	197136661	197228363	91702
Bin4_197.466	4	197466363	197228364	197704362	475998
Bin4_197.736	4	197736384	197704363	197768405	64042
Bin4_197.829	4	197828526	197768406	197888646	120240
Bin4_197.933	4	197933225	197888647	197977802	89155
Bin4_197.985	4	197984816	197977803	197991829	14026
Bin4_198.002	4	198001935	197991830	198012039	20209
Bin4_198.152	4	198152170	198012040	198292300	280260
Bin4_198.312	4	198311792	198292301	198331282	38981
Bin4_198.524	4	198524240	198331283	198717196	385913
Bin4_199.196	4	199196316	198717197	199675435	958238
Bin4_199.929	4	199928728	199675436	200182020	506584
Bin4_200.229	4	200229490	200182021	200276958	94937
Bin4_200.675	4	200674520	200276959	201072080	795121
Bin4_201.352	4	201352292	201072081	201632502	560421
Bin4_201.772	4	201772447	201632503	201912391	279888
Bin4_201.990	4	201989894	201912392	202067396	155004
Bin4_202.943	4	202942665	202067397	203817932	1750535
Bin4_203.849	4	203849417	203817933	203880901	62968
Bin4_204.149	4	204149275	203880902	204417647	536745
Bin4_204.506	4	204505909	204417648	204594170	176522
Bin4_205.215	4	205215415	204594171	205836659	1242488
Bin4_206.091	4	206091096	205836660	206345531	508871
Bin4_206.568	4	206568364	206345533	206791195	445662
Bin4_208.776	4	208776052	206791196	210760908	3969712
Bin4_210.799	4	210799447	210760909	210837984	77075
Bin4_210.851	4	210850606	210837985	210863226	25241
Bin4_211.638	4	211638006	210863227	212412785	1549558
Bin4_213.079	4	213078913	212412786	213745040	1332254
Bin4_214.530	4	214529993	213745041	215314945	1569904
Bin4_215.623	4	215623253	215314946	215931559	616613
Bin4_216.087	4	216087358	215931560	216243155	311595
Bin4_216.690	4	216689752	216243156	217136347	893191
Bin4_217.185	4	217184644	217136348	217232939	96591
Bin4_217.846	4	217845592	217232940	218458243	1225303
Bin4_218.656	4	218656280	218458244	218854315	396071
Bin4_219.455	4	219454565	218854316	220054814	1200498
Bin4_220.151	4	220151114	220054815	220247413	192598
Bin4_221.135	4	221134731	220247414	222022048	1774634
Bin4_222.097	4	222097375	222022049	222172701	150652
Bin4_222.745	4	222745254	222172702	223317805	1145103
Bin4_223.334	4	223333969	223317806	223350132	32326
Bin4_223.859	4	223859231	223350133	224368328	1018195
Bin4_224.392	4	224392311	224368329	224416292	47963
Bin4_224.982	4	224982087	224416294	225547880	1131586
Bin4_226.099	4	226098902	225547881	226649923	1102042
Bin4_226.720	4	226720392	226649924	226790860	140936
Bin4_226.874	4	226873535	226790861	226956208	165347
Bin4_227.217	4	227216569	226956209	227476929	520720
Bin4_227.699	4	227698911	227476930	227920891	443961
Bin4_228.245	4	228244743	227920892	228568593	647701
Bin4_229.261	4	229260657	228568594	229952720	1384126
Bin4_229.995	4	229994827	229952721	230036933	84212
Bin4_230.066	4	230066216	230036934	230095498	58564
Bin4_230.183	4	230183187	230095499	230270874	175375
Bin4_230.377	4	230377401	230270875	230483926	213051
Bin4_230.696	4	230695536	230483927	230907144	423217
Bin4_231.047	4	231046936	230907145	231186726	279581
Bin4_231.469	4	231469321	231186727	231751915	565188
Bin4_231.761	4	231761345	231751916	231770774	18858
Bin4_232.103	4	232103176	231770775	232435577	664802
Bin4_232.529	4	232529385	232435578	232623191	187613
Bin4_232.648	4	232647845	232623192	232672498	49306
Bin4_233.114	4	233114163	232672499	233555827	883328
Bin4_234.074	4	234074446	233555828	234593063	1037235
Bin4_234.644	4	234643946	234593064	234694828	101764
Bin4_234.820	4	234819812	234694829	234944794	249965
Bin4_235.052	4	235052430	234944795	235160065	215270
Bin4_235.206	4	235205966	235160066	235251865	91799
Bin4_235.333	4	235333022	235251866	235414177	162311
Bin4_235.437	4	235436653	235414178	235459128	44950
Bin4_235.556	4	235555687	235459129	235652245	193116
Bin4_235.783	4	235782627	235652246	235913007	260761
Bin4_235.928	4	235927617	235913008	235942226	29218
Bin4_235.948	4	235947840	235942227	235953452	11225
Bin4_236.121	4	236120600	235953453	236287747	334294
Bin4_236.608	4	236608054	236287748	236928360	640612
Bin4_236.999	4	236998834	236928361	237069307	140946
Bin4_237.091	4	237090981	237069308	237112654	43346
Bin4_237.192	4	237191806	237112655	237270956	158301
Bin4_237.347	4	237347387	237270957	237423817	152860
Bin4_237.552	4	237551591	237423818	237679363	255545
Bin4_237.685	4	237685223	237679364	237691081	11717
Bin4_237.838	4	237838247	237691082	237985411	294329
Bin4_238.149	4	238149265	237985412	238313117	327705
Bin4_238.509	4	238509440	238313118	238705762	392644
Bin4_238.828	4	238827639	238705763	238949514	243751
Bin4_239.715	4	239714607	238949515	240479699	1530184
Bin4_240.482	4	240482385	240479700	240485069	5369
Bin4_240.632	4	240631815	240485070	240778559	293489
Bin4_241.163	4	241162534	240778560	241546508	767948
Bin5_0.745	5	744710	1	1489418	1489417
Bin5_1.514	5	1514180	1489419	1538940	49521
Bin5_1.631	5	1630656	1538941	1722370	183429
Bin5_1.770	5	1770431	1722371	1818491	96120
Bin5_1.974	5	1973910	1818492	2129328	310836
Bin5_2.135	5	2134953	2129329	2140576	11247
Bin5_2.145	5	2145170	2140577	2149762	9185
Bin5_2.168	5	2167930	2149763	2186097	36334
Bin5_2.275	5	2275025	2186098	2363952	177854
Bin5_2.419	5	2418990	2363953	2474027	110074
Bin5_2.756	5	2756134	2474028	3038239	564211
Bin5_3.064	5	3063645	3038240	3089049	50809
Bin5_3.206	5	3205960	3089050	3322869	233819
Bin5_3.330	5	3329551	3322870	3336231	13361
Bin5_3.559	5	3559473	3336232	3782713	446481
Bin5_3.795	5	3795356	3782714	3807998	25284
Bin5_3.813	5	3812994	3807999	3817988	9989
Bin5_3.825	5	3824532	3817989	3831074	13085
Bin5_3.992	5	3992317	3831075	4153558	322483
Bin5_4.333	5	4333331	4153559	4513103	359544
Bin5_4.560	5	4559847	4513104	4606590	93486
Bin5_4.633	5	4632851	4606591	4659111	52520
Bin5_4.814	5	4814496	4659112	4969880	310768
Bin5_5.029	5	5028829	4969881	5087777	117896
Bin5_5.219	5	5219335	5087778	5350892	263114
Bin5_5.567	5	5566838	5350893	5782782	431889
Bin5_5.786	5	5785830	5782783	5788877	6094
Bin5_5.860	5	5859564	5788878	5930250	141372
Bin5_6.222	5	6221956	5930251	6513660	583409
Bin5_6.564	5	6563639	6513661	6613616	99955
Bin5_6.769	5	6768999	6613617	6924380	310763
Bin5_7.109	5	7108756	6924381	7293130	368749
Bin5_7.297	5	7297212	7293131	7301292	8161
Bin5_7.442	5	7441761	7301293	7582229	280936
Bin5_7.657	5	7656984	7582230	7731737	149507
Bin5_7.861	5	7861272	7731738	7990805	259067
Bin5_8.028	5	8027583	7990806	8064359	73553
Bin5_8.171	5	8171040	8064360	8277719	213359
Bin5_8.455	5	8454985	8277720	8632249	354529
Bin5_8.671	5	8670977	8632250	8709703	77453
Bin5_8.921	5	8920923	8709704	9132142	422438
Bin5_9.380	5	9380359	9132143	9628575	496432
Bin5_9.724	5	9723952	9628576	9819328	190752
Bin5_9.914	5	9914422	9819329	10009515	190186
Bin5_10.259	5	10259352	10009516	10509187	499671
Bin5_10.516	5	10516322	10509188	10523455	14267
Bin5_10.693	5	10692975	10523456	10862493	339037
Bin5_10.867	5	10867409	10862494	10872323	9829
Bin5_11.417	5	11416522	10872324	11960719	1088395
Bin5_12.099	5	12098970	11960720	12237219	276499
Bin5_12.263	5	12263004	12237220	12288787	51567
Bin5_12.676	5	12675637	12288788	13062486	773698
Bin5_13.231	5	13231373	13062487	13400259	337772
Bin5_13.540	5	13540203	13400260	13680145	279885
Bin5_13.827	5	13826947	13680146	13973748	293602
Bin5_13.977	5	13977467	13973749	13981184	7435
Bin5_14.292	5	14291884	13981185	14602582	621397
Bin5_14.691	5	14691110	14602583	14779637	177054
Bin5_14.802	5	14801622	14779638	14823606	43968
Bin5_15.086	5	15085885	14823607	15348162	524555
Bin5_15.530	5	15530463	15348163	15712762	364599
Bin5_15.766	5	15766293	15712763	15819822	107059
Bin5_16.151	5	16150891	15819823	16481958	662135
Bin5_17.069	5	17069222	16481959	17656484	1174525
Bin5_17.785	5	17785258	17656485	17914030	257545
Bin5_18.353	5	18352964	17914031	18791897	877866
Bin5_18.932	5	18932382	18791898	19072866	280968
Bin5_19.615	5	19614674	19072867	20156481	1083614
Bin5_20.176	5	20175998	20156482	20195513	39031
Bin5_20.207	5	20206826	20195514	20218137	22623
Bin5_20.506	5	20506287	20218138	20794435	576297
Bin5_21.390	5	21390103	20794436	21985770	1191334
Bin5_22.575	5	22574691	21985771	23163610	1177839
Bin5_23.222	5	23222469	23163611	23281326	117715
Bin5_24.082	5	24081835	23281327	24882342	1601015
Bin5_27.533	5	27532878	24882343	30183413	5301070
Bin5_30.612	5	30612137	30183414	31040859	857445
Bin5_33.449	5	33448599	31040860	35856337	4815477
Bin5_36.060	5	36060408	35856338	36264477	408139
Bin5_36.445	5	36445096	36264478	36625713	361235
Bin5_36.708	5	36708193	36625714	36790671	164957
Bin5_37.219	5	37218935	36790672	37647197	856525
Bin5_37.710	5	37709678	37647198	37772157	124959
Bin5_37.902	5	37901901	37772158	38031644	259486
Bin5_38.404	5	38403518	38031645	38775390	743745
Bin5_39.723	5	39722677	38775391	40669963	1894572
Bin5_40.674	5	40673623	40669964	40677281	7317
Bin5_40.733	5	40732676	40677282	40788069	110787
Bin5_41.660	5	41659789	40788070	42531507	1743437
Bin5_42.548	5	42548482	42531508	42565456	33948
Bin5_43.449	5	43449075	42565457	44332693	1767236
Bin5_44.725	5	44725330	44332694	45117966	785272
Bin5_45.528	5	45527960	45117967	45937953	819986
Bin5_47.421	5	47420839	45937954	48903724	2965770
Bin5_49.708	5	49708188	48903725	50512650	1608925
Bin5_51.650	5	51649737	50512651	52786822	2274171
Bin5_53.167	5	53166865	52786823	53546906	760083
Bin5_53.550	5	53549510	53546907	53552113	5206
Bin5_53.727	5	53727397	53552114	53902680	350566
Bin5_54.448	5	54447812	53902681	54992943	1090262
Bin5_55.091	5	55091297	54992944	55189650	196706
Bin5_55.615	5	55615309	55189651	56040967	851316
Bin5_56.432	5	56431628	56040968	56822288	781320
Bin5_57.019	5	57018600	56822289	57214911	392622
Bin5_57.888	5	57888410	57214912	58561907	1346995
Bin5_59.098	5	59097717	58561908	59633526	1071618
Bin5_59.691	5	59690870	59633527	59748212	114685
Bin5_66.407	5	66406777	59748213	73065340	13317127
Bin5_73.073	5	73073391	73065341	73081440	16099
Bin5_74.515	5	74515411	73081441	75949381	2867940
Bin5_78.875	5	78874943	75949382	81800504	5851122
Bin5_81.817	5	81816779	81800505	81833053	32548
Bin5_82.316	5	82315889	81833054	82798723	965669
Bin5_82.859	5	82858608	82798724	82918492	119768
Bin5_84.555	5	84554657	82918493	86190821	3272328
Bin5_86.527	5	86526628	86190822	86862433	671611
Bin5_87.409	5	87408929	86862434	87955424	1092990
Bin5_88.575	5	88575437	87955425	89195448	1240023
Bin5_89.470	5	89470430	89195449	89745411	549962
Bin5_91.069	5	91068960	89745412	92392507	2647095
Bin5_92.800	5	92800418	92392508	93208328	815820
Bin5_95.942	5	95942190	93208329	98676050	5467721
Bin5_112.993	5	112992764	98676051	127309477	28633426
Bin5_127.639	5	127639419	127309478	127969359	659881
Bin5_131.786	5	131786274	127969360	135603188	7633828
Bin5_135.664	5	135664203	135603189	135725216	122027
Bin5_136.107	5	136106876	135725217	136488534	763317
Bin5_137.344	5	137344207	136488535	138199879	1711344
Bin5_138.719	5	138719442	138199880	139239003	1039123
Bin5_139.678	5	139678228	139239004	140117452	878448
Bin5_140.336	5	140336270	140117453	140555086	437633
Bin5_140.765	5	140764645	140555087	140974203	419116
Bin5_142.503	5	142503404	140974204	144032604	3058400
Bin5_144.066	5	144065918	144032605	144099231	66626
Bin5_144.103	5	144103334	144099232	144107436	8204
Bin5_144.129	5	144128794	144107437	144150151	42714
Bin5_145.872	5	145871821	144150152	147593489	3443337
Bin5_148.242	5	148242187	147593490	148890884	1297394
Bin5_150.395	5	150395352	148890885	151899818	3008933
Bin5_152.253	5	152253495	151899819	152607170	707351
Bin5_153.005	5	153005081	152607171	153402991	795820
Bin5_154.219	5	154219046	153402992	155035099	1632107
Bin5_155.370	5	155369880	155035100	155704660	669560
Bin5_156.358	5	156357611	155704661	157010561	1305900
Bin5_157.039	5	157038552	157010562	157066541	55979
Bin5_157.704	5	157703823	157066542	158341104	1274562
Bin5_158.530	5	158530001	158341105	158718896	377791
Bin5_159.056	5	159055533	158718897	159392169	673272
Bin5_159.476	5	159476174	159392170	159560177	168007
Bin5_159.886	5	159886415	159560178	160212652	652474
Bin5_160.289	5	160289436	160212653	160366218	153565
Bin5_160.841	5	160841432	160366219	161316644	950425
Bin5_161.411	5	161410624	161316645	161504602	187957
Bin5_162.577	5	162576902	161504603	163649201	2144598
Bin5_163.653	5	163653492	163649202	163657781	8579
Bin5_163.707	5	163706644	163657782	163755505	97723
Bin5_163.813	5	163812775	163755506	163870043	114537
Bin5_163.900	5	163899650	163870044	163929256	59212
Bin5_163.956	5	163955670	163929257	163982082	52825
Bin5_164.247	5	164247442	163982083	164512801	530718
Bin5_164.697	5	164697192	164512802	164881581	368779
Bin5_164.891	5	164890663	164881582	164899744	18162
Bin5_164.932	5	164931850	164899745	164963955	64210
Bin5_165.009	5	165009245	164963956	165054534	90578
Bin5_165.537	5	165537114	165054535	166019692	965157
Bin5_166.136	5	166136308	166019693	166252923	233230
Bin5_166.575	5	166575314	166252924	166897703	644779
Bin5_166.916	5	166915611	166897704	166933518	35814
Bin5_167.222	5	167221801	166933519	167510083	576564
Bin5_167.513	5	167513274	167510084	167516463	6379
Bin5_167.746	5	167746314	167516464	167976163	459699
Bin5_168.053	5	168053329	167976164	168130493	154329
Bin5_168.210	5	168210295	168130494	168290095	159601
Bin5_168.312	5	168311822	168290096	168333548	43452
Bin5_168.411	5	168410613	168333549	168487676	154127
Bin5_168.691	5	168691169	168487677	168894661	406984
Bin5_168.899	5	168899366	168894662	168904070	9408
Bin5_169.140	5	169139523	168904071	169374974	470903
Bin5_169.397	5	169396553	169374975	169418130	43155
Bin5_169.624	5	169623690	169418131	169829249	411118
Bin5_169.858	5	169858445	169829250	169887639	58389
Bin5_169.908	5	169908471	169887640	169929301	41661
Bin5_169.936	5	169935525	169929302	169941747	12445
Bin5_170.004	5	170003565	169941748	170065381	123633
Bin5_170.237	5	170236528	170065382	170407673	342291
Bin5_170.715	5	170715481	170407674	171023287	615613
Bin5_171.171	5	171170863	171023288	171318437	295149
Bin5_171.362	5	171362299	171318438	171406159	87721
Bin5_171.553	5	171552870	171406160	171699579	293419
Bin5_172.347	5	172347029	171699580	172994478	1294898
Bin5_173.258	5	173258321	172994479	173522162	527683
Bin5_173.819	5	173819420	173522163	174116677	594514
Bin5_174.909	5	174908687	174116678	175700695	1584017
Bin5_175.729	5	175728674	175700696	175756651	55955
Bin5_175.811	5	175811330	175756652	175866008	109356
Bin5_175.895	5	175895354	175866009	175924699	58690
Bin5_175.956	5	175955738	175924700	175986776	62076
Bin5_176.577	5	176576907	175986777	177167037	1180260
Bin5_177.517	5	177517376	177167038	177867713	700675
Bin5_178.419	5	178419034	177867714	178970354	1102640
Bin5_179.011	5	179010972	178970355	179051588	81233
Bin5_179.183	5	179182644	179051589	179313698	262109
Bin5_179.376	5	179375876	179313699	179438053	124354
Bin5_179.712	5	179712388	179438054	179986721	548667
Bin5_180.056	5	180056250	179986722	180125778	139056
Bin5_180.271	5	180270857	180125779	180415935	290156
Bin5_181.179	5	181179235	180415936	181942534	1526598
Bin5_181.969	5	181968533	181942535	181994531	51996
Bin5_182.144	5	182144476	181994532	182294420	299888
Bin5_182.560	5	182559761	182294421	182825101	530680
Bin5_183.049	5	183049029	182825102	183272955	447853
Bin5_183.601	5	183600746	183272956	183928536	655580
Bin5_184.070	5	184069519	183928537	184210501	281964
Bin5_184.243	5	184242574	184210502	184274645	64143
Bin5_184.377	5	184377018	184274646	184479390	204744
Bin5_184.967	5	184966892	184479391	185454392	975001
Bin5_185.476	5	185476444	185454393	185498495	44102
Bin5_186.017	5	186017006	185498496	186535516	1037020
Bin5_186.539	5	186539345	186535517	186543173	7656
Bin5_186.550	5	186550410	186543174	186557645	14471
Bin5_186.777	5	186777353	186557646	186997060	439414
Bin5_187.066	5	187065671	186997061	187134281	137220
Bin5_187.153	5	187152678	187134282	187171073	36791
Bin5_187.516	5	187515908	187171074	187860741	689667
Bin5_187.873	5	187872718	187860742	187884693	23951
Bin5_188.232	5	188232021	187884694	188579348	694654
Bin5_188.623	5	188622780	188579349	188666210	86861
Bin5_188.696	5	188695559	188666211	188724906	58695
Bin5_188.813	5	188813399	188724907	188901890	176983
Bin5_189.087	5	189086792	188901891	189271692	369801
Bin5_189.402	5	189402343	189271693	189532992	261299
Bin5_189.669	5	189669001	189532993	189805008	272015
Bin5_190.171	5	190170516	189805009	190536023	731014
Bin5_190.572	5	190571708	190536024	190607392	71368
Bin5_190.611	5	190611229	190607393	190615065	7672
Bin5_190.629	5	190628887	190615066	190642708	27642
Bin5_191.032	5	191031759	190642709	191420808	778099
Bin5_191.426	5	191425610	191420809	191430411	9602
Bin5_191.641	5	191640518	191430412	191850624	420212
Bin5_191.882	5	191882249	191850625	191913872	63247
Bin5_192.068	5	192068016	191913873	192222159	308286
Bin5_192.341	5	192341333	192222160	192460505	238345
Bin5_192.600	5	192600378	192460506	192740250	279744
Bin5_192.817	5	192816680	192740251	192893108	152857
Bin5_193.193	5	193193499	192893109	193493888	600779
Bin5_193.796	5	193796122	193493889	194098354	604465
Bin5_194.120	5	194120094	194098355	194141833	43478
Bin5_195.223	5	195223390	194141834	196304945	2163111
Bin5_196.386	5	196385563	196304946	196466179	161233
Bin5_196.787	5	196786620	196466180	197107059	640879
Bin5_197.210	5	197209602	197107060	197312143	205083
Bin5_198.118	5	198118290	197312144	198924435	1612291
Bin5_199.098	5	199098098	198924436	199271760	347324
Bin5_199.276	5	199276249	199271761	199280736	8975
Bin5_199.310	5	199309514	199280737	199338291	57554
Bin5_199.362	5	199361804	199338292	199385316	47024
[truncated: 1,471 more rows]
